# Supplementary material for: STARD 2015 was reproducible in a large set of studies on glaucoma
Source: PLoS One. 2017 Oct 12;12(10):e0186209. doi: 10.1371/journal.pone.0186209 (PMC5638332; doi:10.1371/journal.pone.0186209)
Supplement: S1 Table — (XLSX) [file pone.0186209.s001.xlsx]

## Sheet: agree
Study	Year	Journal	impact-factor	Item #	Ophthalmology resident (AM)	Pharmacology researcher (GC)	Ophthalmologist (VF)	Senior (MM)
Akashi 2013	2013	IOVS	3.661	1		1		1
Akashi 2013	2013	IOVS	3.661	2		0		0
Akashi 2013	2013	IOVS	3.661	3		0		0
Akashi 2013	2013	IOVS	3.661	4		0		0
Akashi 2013	2013	IOVS	3.661	5		1		0
Akashi 2013	2013	IOVS	3.661	6		0		1
Akashi 2013	2013	IOVS	3.661	7		0		0
Akashi 2013	2013	IOVS	3.661	8		0		0
Akashi 2013	2013	IOVS	3.661	9		0		0
Akashi 2013	2013	IOVS	3.661	11		0		0
Akashi 2013	2013	IOVS	3.661	14		1		1
Akashi 2013	2013	IOVS	3.661	15		0		1
Akashi 2013	2013	IOVS	3.661	16		0		0
Akashi 2013	2013	IOVS	3.661	17		1		1
Akashi 2013	2013	IOVS	3.661	18		0		1
Akashi 2013	2013	IOVS	3.661	19		0		0
Akashi 2013	2013	IOVS	3.661	20		0		0
Akashi 2013	2013	IOVS	3.661	22		0		1
Akashi 2013	2013	IOVS	3.661	23		1		1
Akashi 2013	2013	IOVS	3.661	24		1		1
Akashi 2013	2013	IOVS	3.661	25		0		0
Akashi 2013	2013	IOVS	3.661	26		1		1
Akashi 2013	2013	IOVS	3.661	27		1		0
Akashi 2013	2013	IOVS	3.661	28		0		0
Akashi 2013	2013	IOVS	3.661	29		0		0
Akashi 2013	2013	IOVS	3.661	30		1		0
Akashi 2013	2013	IOVS	3.661	10a		1		1
Akashi 2013	2013	IOVS	3.661	10b		1		1
Akashi 2013	2013	IOVS	3.661	12a		0		1
Akashi 2013	2013	IOVS	3.661	12b		1		1
Akashi 2013	2013	IOVS	3.661	13a		0		0
Akashi 2013	2013	IOVS	3.661	13b		0		0
Akashi 2013	2013	IOVS	3.661	21a		1		1
Akashi 2013	2013	IOVS	3.661	21b		1		0
Aptel 2010	2010	AJO	4.293	1		1		1
Aptel 2010	2010	AJO	4.293	2		0		0
Aptel 2010	2010	AJO	4.293	3		0		0
Aptel 2010	2010	AJO	4.293	4		0		0
Aptel 2010	2010	AJO	4.293	5		1		1
Aptel 2010	2010	AJO	4.293	6		0		1
Aptel 2010	2010	AJO	4.293	7		0		0
Aptel 2010	2010	AJO	4.293	8		0		0
Aptel 2010	2010	AJO	4.293	9		0		0
Aptel 2010	2010	AJO	4.293	11		0		0
Aptel 2010	2010	AJO	4.293	14		1		1
Aptel 2010	2010	AJO	4.293	15		0		1
Aptel 2010	2010	AJO	4.293	16		0		1
Aptel 2010	2010	AJO	4.293	17		0		0
Aptel 2010	2010	AJO	4.293	18		0		0
Aptel 2010	2010	AJO	4.293	19		0		0
Aptel 2010	2010	AJO	4.293	20		0		0
Aptel 2010	2010	AJO	4.293	22		0		0
Aptel 2010	2010	AJO	4.293	23		1		1
Aptel 2010	2010	AJO	4.293	24		1		1
Aptel 2010	2010	AJO	4.293	25		0		0
Aptel 2010	2010	AJO	4.293	26		0		0
Aptel 2010	2010	AJO	4.293	27		1		0
Aptel 2010	2010	AJO	4.293	28		0		0
Aptel 2010	2010	AJO	4.293	29		0		0
Aptel 2010	2010	AJO	4.293	30		0		1
Aptel 2010	2010	AJO	4.293	10a		1		1
Aptel 2010	2010	AJO	4.293	10b		1		1
Aptel 2010	2010	AJO	4.293	12a		0		1
Aptel 2010	2010	AJO	4.293	12b		1		1
Aptel 2010	2010	AJO	4.293	13a		0		0
Aptel 2010	2010	AJO	4.293	13b		0		0
Aptel 2010	2010	AJO	4.293	21a		1		1
Aptel 2010	2010	AJO	4.293	21b		1		0
Arintawati 2013	2013	J Glaucoma	2.427	1		1		1
Arintawati 2013	2013	J Glaucoma	2.427	2		0		0
Arintawati 2013	2013	J Glaucoma	2.427	3		0		0
Arintawati 2013	2013	J Glaucoma	2.427	4		0		1
Arintawati 2013	2013	J Glaucoma	2.427	5		1		0
Arintawati 2013	2013	J Glaucoma	2.427	6		1		1
Arintawati 2013	2013	J Glaucoma	2.427	7		0		1
Arintawati 2013	2013	J Glaucoma	2.427	8		1		1
Arintawati 2013	2013	J Glaucoma	2.427	9		1		1
Arintawati 2013	2013	J Glaucoma	2.427	11		0		0
Arintawati 2013	2013	J Glaucoma	2.427	14		1		1
Arintawati 2013	2013	J Glaucoma	2.427	15		0		1
Arintawati 2013	2013	J Glaucoma	2.427	16		0		1
Arintawati 2013	2013	J Glaucoma	2.427	17		0		1
Arintawati 2013	2013	J Glaucoma	2.427	18		0		0
Arintawati 2013	2013	J Glaucoma	2.427	19		0		0
Arintawati 2013	2013	J Glaucoma	2.427	20		0		1
Arintawati 2013	2013	J Glaucoma	2.427	22		0		0
Arintawati 2013	2013	J Glaucoma	2.427	23		1		1
Arintawati 2013	2013	J Glaucoma	2.427	24		1		1
Arintawati 2013	2013	J Glaucoma	2.427	25		0		0
Arintawati 2013	2013	J Glaucoma	2.427	26		0		1
Arintawati 2013	2013	J Glaucoma	2.427	27		0		0
Arintawati 2013	2013	J Glaucoma	2.427	28		0		0
Arintawati 2013	2013	J Glaucoma	2.427	29		0		0
Arintawati 2013	2013	J Glaucoma	2.427	30		0		0
Arintawati 2013	2013	J Glaucoma	2.427	10a		1		1
Arintawati 2013	2013	J Glaucoma	2.427	10b		1		1
Arintawati 2013	2013	J Glaucoma	2.427	12a		1		1
Arintawati 2013	2013	J Glaucoma	2.427	12b		1		1
Arintawati 2013	2013	J Glaucoma	2.427	13a		0		0
Arintawati 2013	2013	J Glaucoma	2.427	13b		0		0
Arintawati 2013	2013	J Glaucoma	2.427	21a		1		1
Arintawati 2013	2013	J Glaucoma	2.427	21b		1		1
Badala 2007	2007	AJO	2.628	1		1		1
Badala 2007	2007	AJO	2.628	2		0		0
Badala 2007	2007	AJO	2.628	3		0		0
Badala 2007	2007	AJO	2.628	4		0		0
Badala 2007	2007	AJO	2.628	5		1		1
Badala 2007	2007	AJO	2.628	6		1		1
Badala 2007	2007	AJO	2.628	7		0		1
Badala 2007	2007	AJO	2.628	8		1		1
Badala 2007	2007	AJO	2.628	9		0		0
Badala 2007	2007	AJO	2.628	11		0		0
Badala 2007	2007	AJO	2.628	14		1		1
Badala 2007	2007	AJO	2.628	15		1		1
Badala 2007	2007	AJO	2.628	16		0		1
Badala 2007	2007	AJO	2.628	17		0		0
Badala 2007	2007	AJO	2.628	18		0		0
Badala 2007	2007	AJO	2.628	19		0		0
Badala 2007	2007	AJO	2.628	20		1		1
Badala 2007	2007	AJO	2.628	22		1		1
Badala 2007	2007	AJO	2.628	23		1		1
Badala 2007	2007	AJO	2.628	24		1		1
Badala 2007	2007	AJO	2.628	25		0		0
Badala 2007	2007	AJO	2.628	26		0		0
Badala 2007	2007	AJO	2.628	27		0		1
Badala 2007	2007	AJO	2.628	28		0		0
Badala 2007	2007	AJO	2.628	29		0		0
Badala 2007	2007	AJO	2.628	30		0		0
Badala 2007	2007	AJO	2.628	10a		1		1
Badala 2007	2007	AJO	2.628	10b		1		1
Badala 2007	2007	AJO	2.628	12a		1		1
Badala 2007	2007	AJO	2.628	12b		1		1
Badala 2007	2007	AJO	2.628	13a		0		0
Badala 2007	2007	AJO	2.628	13b		0		0
Badala 2007	2007	AJO	2.628	21a		1		1
Badala 2007	2007	AJO	2.628	21b		1		1
Barella 2013	2013	J Ophthalmol	1.935	1		1		1
Barella 2013	2013	J Ophthalmol	1.935	2		0		0
Barella 2013	2013	J Ophthalmol	1.935	3		0		0
Barella 2013	2013	J Ophthalmol	1.935	4		0		0
Barella 2013	2013	J Ophthalmol	1.935	5		1		1
Barella 2013	2013	J Ophthalmol	1.935	6		1		1
Barella 2013	2013	J Ophthalmol	1.935	7		1		0
Barella 2013	2013	J Ophthalmol	1.935	8		0		0
Barella 2013	2013	J Ophthalmol	1.935	9		0		0
Barella 2013	2013	J Ophthalmol	1.935	11		0		0
Barella 2013	2013	J Ophthalmol	1.935	14		1		1
Barella 2013	2013	J Ophthalmol	1.935	15		1		1
Barella 2013	2013	J Ophthalmol	1.935	16		0		0
Barella 2013	2013	J Ophthalmol	1.935	17		0		0
Barella 2013	2013	J Ophthalmol	1.935	18		0		0
Barella 2013	2013	J Ophthalmol	1.935	19		0		0
Barella 2013	2013	J Ophthalmol	1.935	20		1		1
Barella 2013	2013	J Ophthalmol	1.935	22		0		0
Barella 2013	2013	J Ophthalmol	1.935	23		1		1
Barella 2013	2013	J Ophthalmol	1.935	24		1		1
Barella 2013	2013	J Ophthalmol	1.935	25		0		0
Barella 2013	2013	J Ophthalmol	1.935	26		1		1
Barella 2013	2013	J Ophthalmol	1.935	27		0		0
Barella 2013	2013	J Ophthalmol	1.935	28		0		0
Barella 2013	2013	J Ophthalmol	1.935	29		0		0
Barella 2013	2013	J Ophthalmol	1.935	30		0		0
Barella 2013	2013	J Ophthalmol	1.935	10a		1		1
Barella 2013	2013	J Ophthalmol	1.935	10b		1		1
Barella 2013	2013	J Ophthalmol	1.935	12a		0		1
Barella 2013	2013	J Ophthalmol	1.935	12b		0		1
Barella 2013	2013	J Ophthalmol	1.935	13a		0		0
Barella 2013	2013	J Ophthalmol	1.935	13b		0		0
Barella 2013	2013	J Ophthalmol	1.935	21a		1		1
Barella 2013	2013	J Ophthalmol	1.935	21b		1		1
Begum 2014a	2014	IOVS	3.404	1		1		1
Begum 2014a	2014	IOVS	3.404	2		0		0
Begum 2014a	2014	IOVS	3.404	3		1		0
Begum 2014a	2014	IOVS	3.404	4		0		0
Begum 2014a	2014	IOVS	3.404	5		1		0
Begum 2014a	2014	IOVS	3.404	6		1		1
Begum 2014a	2014	IOVS	3.404	7		1		1
Begum 2014a	2014	IOVS	3.404	8		0		0
Begum 2014a	2014	IOVS	3.404	9		1		0
Begum 2014a	2014	IOVS	3.404	11		0		1
Begum 2014a	2014	IOVS	3.404	14		1		1
Begum 2014a	2014	IOVS	3.404	15		1		1
Begum 2014a	2014	IOVS	3.404	16		0		1
Begum 2014a	2014	IOVS	3.404	17		0		0
Begum 2014a	2014	IOVS	3.404	18		0		0
Begum 2014a	2014	IOVS	3.404	19		0		0
Begum 2014a	2014	IOVS	3.404	20		1		1
Begum 2014a	2014	IOVS	3.404	22		0		0
Begum 2014a	2014	IOVS	3.404	23		1		1
Begum 2014a	2014	IOVS	3.404	24		1		1
Begum 2014a	2014	IOVS	3.404	25		0		0
Begum 2014a	2014	IOVS	3.404	26		1		1
Begum 2014a	2014	IOVS	3.404	27		1		1
Begum 2014a	2014	IOVS	3.404	28		0		0
Begum 2014a	2014	IOVS	3.404	29		0		0
Begum 2014a	2014	IOVS	3.404	30		0		0
Begum 2014a	2014	IOVS	3.404	10a		1		1
Begum 2014a	2014	IOVS	3.404	10b		1		1
Begum 2014a	2014	IOVS	3.404	12a		0		1
Begum 2014a	2014	IOVS	3.404	12b		1		1
Begum 2014a	2014	IOVS	3.404	13a		0		0
Begum 2014a	2014	IOVS	3.404	13b		1		1
Begum 2014a	2014	IOVS	3.404	21a		1		1
Begum 2014a	2014	IOVS	3.404	21b		1		1
Begum 2014b	2014	IJO	0.9	1		1		1
Begum 2014b	2014	IJO	0.9	2		0		0
Begum 2014b	2014	IJO	0.9	3		0		0
Begum 2014b	2014	IJO	0.9	4		0		0
Begum 2014b	2014	IJO	0.9	5		1		1
Begum 2014b	2014	IJO	0.9	6		1		1
Begum 2014b	2014	IJO	0.9	7		0		1
Begum 2014b	2014	IJO	0.9	8		0		0
Begum 2014b	2014	IJO	0.9	9		0		1
Begum 2014b	2014	IJO	0.9	11		0		1
Begum 2014b	2014	IJO	0.9	14		1		1
Begum 2014b	2014	IJO	0.9	15		1		1
Begum 2014b	2014	IJO	0.9	16		0		1
Begum 2014b	2014	IJO	0.9	17		0		0
Begum 2014b	2014	IJO	0.9	18		0		0
Begum 2014b	2014	IJO	0.9	19		0		0
Begum 2014b	2014	IJO	0.9	20		0		0
Begum 2014b	2014	IJO	0.9	22		0		1
Begum 2014b	2014	IJO	0.9	23		1		1
Begum 2014b	2014	IJO	0.9	24		1		1
Begum 2014b	2014	IJO	0.9	25		0		0
Begum 2014b	2014	IJO	0.9	26		1		1
Begum 2014b	2014	IJO	0.9	27		1		0
Begum 2014b	2014	IJO	0.9	28		0		0
Begum 2014b	2014	IJO	0.9	29		0		0
Begum 2014b	2014	IJO	0.9	30		0		0
Begum 2014b	2014	IJO	0.9	10a		1		1
Begum 2014b	2014	IJO	0.9	10b		1		1
Begum 2014b	2014	IJO	0.9	12a		1		1
Begum 2014b	2014	IJO	0.9	12b		1		1
Begum 2014b	2014	IJO	0.9	13a		0		0
Begum 2014b	2014	IJO	0.9	13b		1		1
Begum 2014b	2014	IJO	0.9	21a		1		1
Begum 2014b	2014	IJO	0.9	21b		0		0
Benitez-del-Castillo 2011	2011	EJO	0.965	1		1		1
Benitez-del-Castillo 2011	2011	EJO	0.965	2		0		0
Benitez-del-Castillo 2011	2011	EJO	0.965	3		1		0
Benitez-del-Castillo 2011	2011	EJO	0.965	4		0		0
Benitez-del-Castillo 2011	2011	EJO	0.965	5		1		1
Benitez-del-Castillo 2011	2011	EJO	0.965	6		1		1
Benitez-del-Castillo 2011	2011	EJO	0.965	7		1		0
Benitez-del-Castillo 2011	2011	EJO	0.965	8		0		0
Benitez-del-Castillo 2011	2011	EJO	0.965	9		1		1
Benitez-del-Castillo 2011	2011	EJO	0.965	11		0		0
Benitez-del-Castillo 2011	2011	EJO	0.965	14		1		1
Benitez-del-Castillo 2011	2011	EJO	0.965	15		1		1
Benitez-del-Castillo 2011	2011	EJO	0.965	16		0		1
Benitez-del-Castillo 2011	2011	EJO	0.965	17		1		0
Benitez-del-Castillo 2011	2011	EJO	0.965	18		0		0
Benitez-del-Castillo 2011	2011	EJO	0.965	19		0		0
Benitez-del-Castillo 2011	2011	EJO	0.965	20		0		0
Benitez-del-Castillo 2011	2011	EJO	0.965	22		0		0
Benitez-del-Castillo 2011	2011	EJO	0.965	23		1		1
Benitez-del-Castillo 2011	2011	EJO	0.965	24		1		1
Benitez-del-Castillo 2011	2011	EJO	0.965	25		0		0
Benitez-del-Castillo 2011	2011	EJO	0.965	26		1		1
Benitez-del-Castillo 2011	2011	EJO	0.965	27		1		0
Benitez-del-Castillo 2011	2011	EJO	0.965	28		0		0
Benitez-del-Castillo 2011	2011	EJO	0.965	29		0		0
Benitez-del-Castillo 2011	2011	EJO	0.965	30		0		1
Benitez-del-Castillo 2011	2011	EJO	0.965	10a		1		1
Benitez-del-Castillo 2011	2011	EJO	0.965	10b		1		1
Benitez-del-Castillo 2011	2011	EJO	0.965	12a		0		1
Benitez-del-Castillo 2011	2011	EJO	0.965	12b		1		1
Benitez-del-Castillo 2011	2011	EJO	0.965	13a		0		0
Benitez-del-Castillo 2011	2011	EJO	0.965	13b		0		0
Benitez-del-Castillo 2011	2011	EJO	0.965	21a		1		1
Benitez-del-Castillo 2011	2011	EJO	0.965	21b		0		0
Bertuzzi 2014	2014	J Glaucoma	2.106	1		1		1
Bertuzzi 2014	2014	J Glaucoma	2.106	2		0		0
Bertuzzi 2014	2014	J Glaucoma	2.106	3		1		0
Bertuzzi 2014	2014	J Glaucoma	2.106	4		0		0
Bertuzzi 2014	2014	J Glaucoma	2.106	5		0		0
Bertuzzi 2014	2014	J Glaucoma	2.106	6		1		1
Bertuzzi 2014	2014	J Glaucoma	2.106	7		1		0
Bertuzzi 2014	2014	J Glaucoma	2.106	8		1		1
Bertuzzi 2014	2014	J Glaucoma	2.106	9		0		0
Bertuzzi 2014	2014	J Glaucoma	2.106	11		0		0
Bertuzzi 2014	2014	J Glaucoma	2.106	14		1		1
Bertuzzi 2014	2014	J Glaucoma	2.106	15		1		1
Bertuzzi 2014	2014	J Glaucoma	2.106	16		0		1
Bertuzzi 2014	2014	J Glaucoma	2.106	17		0		0
Bertuzzi 2014	2014	J Glaucoma	2.106	18		0		0
Bertuzzi 2014	2014	J Glaucoma	2.106	19		0		0
Bertuzzi 2014	2014	J Glaucoma	2.106	20		0		0
Bertuzzi 2014	2014	J Glaucoma	2.106	22		1		0
Bertuzzi 2014	2014	J Glaucoma	2.106	23		1		1
Bertuzzi 2014	2014	J Glaucoma	2.106	24		1		1
Bertuzzi 2014	2014	J Glaucoma	2.106	25		0		0
Bertuzzi 2014	2014	J Glaucoma	2.106	26		0		0
Bertuzzi 2014	2014	J Glaucoma	2.106	27		1		0
Bertuzzi 2014	2014	J Glaucoma	2.106	28		0		0
Bertuzzi 2014	2014	J Glaucoma	2.106	29		0		0
Bertuzzi 2014	2014	J Glaucoma	2.106	30		0		0
Bertuzzi 2014	2014	J Glaucoma	2.106	10a		1		1
Bertuzzi 2014	2014	J Glaucoma	2.106	10b		1		1
Bertuzzi 2014	2014	J Glaucoma	2.106	12a		0		0
Bertuzzi 2014	2014	J Glaucoma	2.106	12b		1		1
Bertuzzi 2014	2014	J Glaucoma	2.106	13a		0		0
Bertuzzi 2014	2014	J Glaucoma	2.106	13b		0		0
Bertuzzi 2014	2014	J Glaucoma	2.106	21a		1		1
Bertuzzi 2014	2014	J Glaucoma	2.106	21b		0		0
Borque 2008	2008	Arch Soc Esp Oftalmol	0.2	1		1		1
Borque 2008	2008	Arch Soc Esp Oftalmol	0.2	2		0		0
Borque 2008	2008	Arch Soc Esp Oftalmol	0.2	3		0		0
Borque 2008	2008	Arch Soc Esp Oftalmol	0.2	4		0		0
Borque 2008	2008	Arch Soc Esp Oftalmol	0.2	5		1		1
Borque 2008	2008	Arch Soc Esp Oftalmol	0.2	6		1		1
Borque 2008	2008	Arch Soc Esp Oftalmol	0.2	7		1		1
Borque 2008	2008	Arch Soc Esp Oftalmol	0.2	8		1		1
Borque 2008	2008	Arch Soc Esp Oftalmol	0.2	9		1		1
Borque 2008	2008	Arch Soc Esp Oftalmol	0.2	11		0		0
Borque 2008	2008	Arch Soc Esp Oftalmol	0.2	14		1		1
Borque 2008	2008	Arch Soc Esp Oftalmol	0.2	15		1		1
Borque 2008	2008	Arch Soc Esp Oftalmol	0.2	16		0		1
Borque 2008	2008	Arch Soc Esp Oftalmol	0.2	17		0		0
Borque 2008	2008	Arch Soc Esp Oftalmol	0.2	18		0		0
Borque 2008	2008	Arch Soc Esp Oftalmol	0.2	19		0		0
Borque 2008	2008	Arch Soc Esp Oftalmol	0.2	20		1		1
Borque 2008	2008	Arch Soc Esp Oftalmol	0.2	22		0		0
Borque 2008	2008	Arch Soc Esp Oftalmol	0.2	23		1		1
Borque 2008	2008	Arch Soc Esp Oftalmol	0.2	24		1		1
Borque 2008	2008	Arch Soc Esp Oftalmol	0.2	25		0		0
Borque 2008	2008	Arch Soc Esp Oftalmol	0.2	26		0		1
Borque 2008	2008	Arch Soc Esp Oftalmol	0.2	27		1		0
Borque 2008	2008	Arch Soc Esp Oftalmol	0.2	28		0		0
Borque 2008	2008	Arch Soc Esp Oftalmol	0.2	29		0		0
Borque 2008	2008	Arch Soc Esp Oftalmol	0.2	30		0		0
Borque 2008	2008	Arch Soc Esp Oftalmol	0.2	10a		1		1
Borque 2008	2008	Arch Soc Esp Oftalmol	0.2	10b		0		1
Borque 2008	2008	Arch Soc Esp Oftalmol	0.2	12a		1		1
Borque 2008	2008	Arch Soc Esp Oftalmol	0.2	12b		1		1
Borque 2008	2008	Arch Soc Esp Oftalmol	0.2	13a		0		0
Borque 2008	2008	Arch Soc Esp Oftalmol	0.2	13b		0		1
Borque 2008	2008	Arch Soc Esp Oftalmol	0.2	21a		1		1
Borque 2008	2008	Arch Soc Esp Oftalmol	0.2	21b		1		1
Bowd 2005	2005	IOVS	3.643	1		1		1
Bowd 2005	2005	IOVS	3.643	2		0		0
Bowd 2005	2005	IOVS	3.643	3		1		0
Bowd 2005	2005	IOVS	3.643	4		0		0
Bowd 2005	2005	IOVS	3.643	5		0		0
Bowd 2005	2005	IOVS	3.643	6		1		1
Bowd 2005	2005	IOVS	3.643	7		1		0
Bowd 2005	2005	IOVS	3.643	8		0		0
Bowd 2005	2005	IOVS	3.643	9		0		0
Bowd 2005	2005	IOVS	3.643	11		0		0
Bowd 2005	2005	IOVS	3.643	14		1		1
Bowd 2005	2005	IOVS	3.643	15		1		1
Bowd 2005	2005	IOVS	3.643	16		0		1
Bowd 2005	2005	IOVS	3.643	17		0		0
Bowd 2005	2005	IOVS	3.643	18		0		0
Bowd 2005	2005	IOVS	3.643	19		0		0
Bowd 2005	2005	IOVS	3.643	20		0		0
Bowd 2005	2005	IOVS	3.643	22		0		0
Bowd 2005	2005	IOVS	3.643	23		1		1
Bowd 2005	2005	IOVS	3.643	24		1		1
Bowd 2005	2005	IOVS	3.643	25		0		0
Bowd 2005	2005	IOVS	3.643	26		1		1
Bowd 2005	2005	IOVS	3.643	27		1		1
Bowd 2005	2005	IOVS	3.643	28		0		0
Bowd 2005	2005	IOVS	3.643	29		0		0
Bowd 2005	2005	IOVS	3.643	30		0		0
Bowd 2005	2005	IOVS	3.643	10a		1		1
Bowd 2005	2005	IOVS	3.643	10b		1		1
Bowd 2005	2005	IOVS	3.643	12a		0		1
Bowd 2005	2005	IOVS	3.643	12b		1		1
Bowd 2005	2005	IOVS	3.643	13a		0		0
Bowd 2005	2005	IOVS	3.643	13b		0		0
Bowd 2005	2005	IOVS	3.643	21a		0		1
Bowd 2005	2005	IOVS	3.643	21b		0		0
Bozkurt 2010	2010	Acta Ophthalmol	2.809	1		1		1
Bozkurt 2010	2010	Acta Ophthalmol	2.809	2		0		0
Bozkurt 2010	2010	Acta Ophthalmol	2.809	3		0		0
Bozkurt 2010	2010	Acta Ophthalmol	2.809	4		0		0
Bozkurt 2010	2010	Acta Ophthalmol	2.809	5		1		1
Bozkurt 2010	2010	Acta Ophthalmol	2.809	6		1		1
Bozkurt 2010	2010	Acta Ophthalmol	2.809	7		1		0
Bozkurt 2010	2010	Acta Ophthalmol	2.809	8		0		0
Bozkurt 2010	2010	Acta Ophthalmol	2.809	9		0		0
Bozkurt 2010	2010	Acta Ophthalmol	2.809	11		0		0
Bozkurt 2010	2010	Acta Ophthalmol	2.809	14		1		1
Bozkurt 2010	2010	Acta Ophthalmol	2.809	15		1		1
Bozkurt 2010	2010	Acta Ophthalmol	2.809	16		0		0
Bozkurt 2010	2010	Acta Ophthalmol	2.809	17		0		0
Bozkurt 2010	2010	Acta Ophthalmol	2.809	18		0		0
Bozkurt 2010	2010	Acta Ophthalmol	2.809	19		0		0
Bozkurt 2010	2010	Acta Ophthalmol	2.809	20		0		0
Bozkurt 2010	2010	Acta Ophthalmol	2.809	22		0		1
Bozkurt 2010	2010	Acta Ophthalmol	2.809	23		1		1
Bozkurt 2010	2010	Acta Ophthalmol	2.809	24		1		0
Bozkurt 2010	2010	Acta Ophthalmol	2.809	25		0		0
Bozkurt 2010	2010	Acta Ophthalmol	2.809	26		1		1
Bozkurt 2010	2010	Acta Ophthalmol	2.809	27		0		0
Bozkurt 2010	2010	Acta Ophthalmol	2.809	28		0		0
Bozkurt 2010	2010	Acta Ophthalmol	2.809	29		0		0
Bozkurt 2010	2010	Acta Ophthalmol	2.809	30		0		0
Bozkurt 2010	2010	Acta Ophthalmol	2.809	10a		1		1
Bozkurt 2010	2010	Acta Ophthalmol	2.809	10b		1		1
Bozkurt 2010	2010	Acta Ophthalmol	2.809	12a		1		1
Bozkurt 2010	2010	Acta Ophthalmol	2.809	12b		1		1
Bozkurt 2010	2010	Acta Ophthalmol	2.809	13a		0		0
Bozkurt 2010	2010	Acta Ophthalmol	2.809	13b		0		0
Bozkurt 2010	2010	Acta Ophthalmol	2.809	21a		1		1
Bozkurt 2010	2010	Acta Ophthalmol	2.809	21b		0		0
Brusini 2005	2005	EJO	0.737	1		1		1
Brusini 2005	2005	EJO	0.737	2		0		0
Brusini 2005	2005	EJO	0.737	3		1		0
Brusini 2005	2005	EJO	0.737	4		0		0
Brusini 2005	2005	EJO	0.737	5		0		0
Brusini 2005	2005	EJO	0.737	6		1		1
Brusini 2005	2005	EJO	0.737	7		1		0
Brusini 2005	2005	EJO	0.737	8		0		0
Brusini 2005	2005	EJO	0.737	9		1		1
Brusini 2005	2005	EJO	0.737	11		0		0
Brusini 2005	2005	EJO	0.737	14		1		1
Brusini 2005	2005	EJO	0.737	15		0		0
Brusini 2005	2005	EJO	0.737	16		0		0
Brusini 2005	2005	EJO	0.737	17		0		0
Brusini 2005	2005	EJO	0.737	18		0		0
Brusini 2005	2005	EJO	0.737	19		0		0
Brusini 2005	2005	EJO	0.737	20		0		0
Brusini 2005	2005	EJO	0.737	22		0		1
Brusini 2005	2005	EJO	0.737	23		1		1
Brusini 2005	2005	EJO	0.737	24		1		0
Brusini 2005	2005	EJO	0.737	25		0		0
Brusini 2005	2005	EJO	0.737	26		0		0
Brusini 2005	2005	EJO	0.737	27		1		0
Brusini 2005	2005	EJO	0.737	28		0		0
Brusini 2005	2005	EJO	0.737	29		0		0
Brusini 2005	2005	EJO	0.737	30		0		0
Brusini 2005	2005	EJO	0.737	10a		1		1
Brusini 2005	2005	EJO	0.737	10b		0		1
Brusini 2005	2005	EJO	0.737	12a		1		1
Brusini 2005	2005	EJO	0.737	12b		1		1
Brusini 2005	2005	EJO	0.737	13a		0		0
Brusini 2005	2005	EJO	0.737	13b		0		0
Brusini 2005	2005	EJO	0.737	21a		1		1
Brusini 2005	2005	EJO	0.737	21b		0		0
Brusini 2006	2006	Acta Ophthalmol	1.458	1		1		1
Brusini 2006	2006	Acta Ophthalmol	1.458	2		0		0
Brusini 2006	2006	Acta Ophthalmol	1.458	3		1		0
Brusini 2006	2006	Acta Ophthalmol	1.458	4		0		1
Brusini 2006	2006	Acta Ophthalmol	1.458	5		0		0
Brusini 2006	2006	Acta Ophthalmol	1.458	6		1		1
Brusini 2006	2006	Acta Ophthalmol	1.458	7		1		1
Brusini 2006	2006	Acta Ophthalmol	1.458	8		0		0
Brusini 2006	2006	Acta Ophthalmol	1.458	9		0		0
Brusini 2006	2006	Acta Ophthalmol	1.458	11		0		1
Brusini 2006	2006	Acta Ophthalmol	1.458	14		1		1
Brusini 2006	2006	Acta Ophthalmol	1.458	15		1		1
Brusini 2006	2006	Acta Ophthalmol	1.458	16		0		1
Brusini 2006	2006	Acta Ophthalmol	1.458	17		0		0
Brusini 2006	2006	Acta Ophthalmol	1.458	18		0		0
Brusini 2006	2006	Acta Ophthalmol	1.458	19		0		0
Brusini 2006	2006	Acta Ophthalmol	1.458	20		0		0
Brusini 2006	2006	Acta Ophthalmol	1.458	22		0		1
Brusini 2006	2006	Acta Ophthalmol	1.458	23		1		1
Brusini 2006	2006	Acta Ophthalmol	1.458	24		1		0
Brusini 2006	2006	Acta Ophthalmol	1.458	25		0		0
Brusini 2006	2006	Acta Ophthalmol	1.458	26		1		1
Brusini 2006	2006	Acta Ophthalmol	1.458	27		1		0
Brusini 2006	2006	Acta Ophthalmol	1.458	28		0		0
Brusini 2006	2006	Acta Ophthalmol	1.458	29		0		0
Brusini 2006	2006	Acta Ophthalmol	1.458	30		0		0
Brusini 2006	2006	Acta Ophthalmol	1.458	10a		1		1
Brusini 2006	2006	Acta Ophthalmol	1.458	10b		1		1
Brusini 2006	2006	Acta Ophthalmol	1.458	12a		1		1
Brusini 2006	2006	Acta Ophthalmol	1.458	12b		1		1
Brusini 2006	2006	Acta Ophthalmol	1.458	13a		0		0
Brusini 2006	2006	Acta Ophthalmol	1.458	13b		0		0
Brusini 2006	2006	Acta Ophthalmol	1.458	21a		1		1
Brusini 2006	2006	Acta Ophthalmol	1.458	21b		0		0
Calvo 2014	2014	BMC Ophthalmol	1.02	1		1		1
Calvo 2014	2014	BMC Ophthalmol	1.02	2		0		0
Calvo 2014	2014	BMC Ophthalmol	1.02	3		1		0
Calvo 2014	2014	BMC Ophthalmol	1.02	4		0		0
Calvo 2014	2014	BMC Ophthalmol	1.02	5		1		1
Calvo 2014	2014	BMC Ophthalmol	1.02	6		1		1
Calvo 2014	2014	BMC Ophthalmol	1.02	7		1		1
Calvo 2014	2014	BMC Ophthalmol	1.02	8		0		0
Calvo 2014	2014	BMC Ophthalmol	1.02	9		1		1
Calvo 2014	2014	BMC Ophthalmol	1.02	11		0		0
Calvo 2014	2014	BMC Ophthalmol	1.02	14		1		1
Calvo 2014	2014	BMC Ophthalmol	1.02	15		0		0
Calvo 2014	2014	BMC Ophthalmol	1.02	16		0		1
Calvo 2014	2014	BMC Ophthalmol	1.02	17		0		0
Calvo 2014	2014	BMC Ophthalmol	1.02	18		0		0
Calvo 2014	2014	BMC Ophthalmol	1.02	19		0		0
Calvo 2014	2014	BMC Ophthalmol	1.02	20		1		0
Calvo 2014	2014	BMC Ophthalmol	1.02	22		0		1
Calvo 2014	2014	BMC Ophthalmol	1.02	23		1		1
Calvo 2014	2014	BMC Ophthalmol	1.02	24		1		1
Calvo 2014	2014	BMC Ophthalmol	1.02	25		0		0
Calvo 2014	2014	BMC Ophthalmol	1.02	26		0		0
Calvo 2014	2014	BMC Ophthalmol	1.02	27		1		0
Calvo 2014	2014	BMC Ophthalmol	1.02	28		0		0
Calvo 2014	2014	BMC Ophthalmol	1.02	29		0		0
Calvo 2014	2014	BMC Ophthalmol	1.02	30		1		0
Calvo 2014	2014	BMC Ophthalmol	1.02	10a		1		1
Calvo 2014	2014	BMC Ophthalmol	1.02	10b		1		1
Calvo 2014	2014	BMC Ophthalmol	1.02	12a		0		0
Calvo 2014	2014	BMC Ophthalmol	1.02	12b		1		1
Calvo 2014	2014	BMC Ophthalmol	1.02	13a		0		0
Calvo 2014	2014	BMC Ophthalmol	1.02	13b		0		0
Calvo 2014	2014	BMC Ophthalmol	1.02	21a		1		1
Calvo 2014	2014	BMC Ophthalmol	1.02	21b		1		1
Chen 2007	2007	Optom Vis Sci	1.638	1		1		1
Chen 2007	2007	Optom Vis Sci	1.638	2		0		0
Chen 2007	2007	Optom Vis Sci	1.638	3		1		0
Chen 2007	2007	Optom Vis Sci	1.638	4		0		0
Chen 2007	2007	Optom Vis Sci	1.638	5		1		1
Chen 2007	2007	Optom Vis Sci	1.638	6		1		1
Chen 2007	2007	Optom Vis Sci	1.638	7		1		0
Chen 2007	2007	Optom Vis Sci	1.638	8		0		0
Chen 2007	2007	Optom Vis Sci	1.638	9		0		0
Chen 2007	2007	Optom Vis Sci	1.638	11		0		0
Chen 2007	2007	Optom Vis Sci	1.638	14		1		1
Chen 2007	2007	Optom Vis Sci	1.638	15		1		1
Chen 2007	2007	Optom Vis Sci	1.638	16		0		1
Chen 2007	2007	Optom Vis Sci	1.638	17		0		0
Chen 2007	2007	Optom Vis Sci	1.638	18		0		0
Chen 2007	2007	Optom Vis Sci	1.638	19		0		0
Chen 2007	2007	Optom Vis Sci	1.638	20		0		0
Chen 2007	2007	Optom Vis Sci	1.638	22		0		1
Chen 2007	2007	Optom Vis Sci	1.638	23		1		1
Chen 2007	2007	Optom Vis Sci	1.638	24		1		1
Chen 2007	2007	Optom Vis Sci	1.638	25		0		0
Chen 2007	2007	Optom Vis Sci	1.638	26		1		1
Chen 2007	2007	Optom Vis Sci	1.638	27		0		0
Chen 2007	2007	Optom Vis Sci	1.638	28		0		0
Chen 2007	2007	Optom Vis Sci	1.638	29		0		0
Chen 2007	2007	Optom Vis Sci	1.638	30		0		0
Chen 2007	2007	Optom Vis Sci	1.638	10a		1		1
Chen 2007	2007	Optom Vis Sci	1.638	10b		1		1
Chen 2007	2007	Optom Vis Sci	1.638	12a		0		1
Chen 2007	2007	Optom Vis Sci	1.638	12b		1		1
Chen 2007	2007	Optom Vis Sci	1.638	13a		0		0
Chen 2007	2007	Optom Vis Sci	1.638	13b		0		0
Chen 2007	2007	Optom Vis Sci	1.638	21a		1		1
Chen 2007	2007	Optom Vis Sci	1.638	21b		0		0
Chen 2008	2008	J Glaucoma	2.078	1		1		1
Chen 2008	2008	J Glaucoma	2.078	2		0		0
Chen 2008	2008	J Glaucoma	2.078	3		1		0
Chen 2008	2008	J Glaucoma	2.078	4		0		0
Chen 2008	2008	J Glaucoma	2.078	5		1		1
Chen 2008	2008	J Glaucoma	2.078	6		1		1
Chen 2008	2008	J Glaucoma	2.078	7		1		1
Chen 2008	2008	J Glaucoma	2.078	8		1		1
Chen 2008	2008	J Glaucoma	2.078	9		0		0
Chen 2008	2008	J Glaucoma	2.078	11		0		0
Chen 2008	2008	J Glaucoma	2.078	14		1		1
Chen 2008	2008	J Glaucoma	2.078	15		1		1
Chen 2008	2008	J Glaucoma	2.078	16		0		1
Chen 2008	2008	J Glaucoma	2.078	17		0		0
Chen 2008	2008	J Glaucoma	2.078	18		0		0
Chen 2008	2008	J Glaucoma	2.078	19		0		0
Chen 2008	2008	J Glaucoma	2.078	20		1		1
Chen 2008	2008	J Glaucoma	2.078	22		1		1
Chen 2008	2008	J Glaucoma	2.078	23		1		1
Chen 2008	2008	J Glaucoma	2.078	24		1		0
Chen 2008	2008	J Glaucoma	2.078	25		0		0
Chen 2008	2008	J Glaucoma	2.078	26		1		1
Chen 2008	2008	J Glaucoma	2.078	27		0		0
Chen 2008	2008	J Glaucoma	2.078	28		0		0
Chen 2008	2008	J Glaucoma	2.078	29		0		0
Chen 2008	2008	J Glaucoma	2.078	30		1		0
Chen 2008	2008	J Glaucoma	2.078	10a		1		1
Chen 2008	2008	J Glaucoma	2.078	10b		1		1
Chen 2008	2008	J Glaucoma	2.078	12a		0		1
Chen 2008	2008	J Glaucoma	2.078	12b		1		1
Chen 2008	2008	J Glaucoma	2.078	13a		0		0
Chen 2008	2008	J Glaucoma	2.078	13b		0		0
Chen 2008	2008	J Glaucoma	2.078	21a		1		1
Chen 2008	2008	J Glaucoma	2.078	21b		1		1
Chen 2013	2013	J Glaucoma	2.427	1		1		1
Chen 2013	2013	J Glaucoma	2.427	2		0		0
Chen 2013	2013	J Glaucoma	2.427	3		0		0
Chen 2013	2013	J Glaucoma	2.427	4		0		0
Chen 2013	2013	J Glaucoma	2.427	5		1		1
Chen 2013	2013	J Glaucoma	2.427	6		1		1
Chen 2013	2013	J Glaucoma	2.427	7		1		1
Chen 2013	2013	J Glaucoma	2.427	8		1		1
Chen 2013	2013	J Glaucoma	2.427	9		0		0
Chen 2013	2013	J Glaucoma	2.427	11		0		0
Chen 2013	2013	J Glaucoma	2.427	14		1		1
Chen 2013	2013	J Glaucoma	2.427	15		0		1
Chen 2013	2013	J Glaucoma	2.427	16		0		1
Chen 2013	2013	J Glaucoma	2.427	17		0		0
Chen 2013	2013	J Glaucoma	2.427	18		0		0
Chen 2013	2013	J Glaucoma	2.427	19		0		0
Chen 2013	2013	J Glaucoma	2.427	20		0		0
Chen 2013	2013	J Glaucoma	2.427	22		0		0
Chen 2013	2013	J Glaucoma	2.427	23		1		1
Chen 2013	2013	J Glaucoma	2.427	24		1		0
Chen 2013	2013	J Glaucoma	2.427	25		0		0
Chen 2013	2013	J Glaucoma	2.427	26		1		1
Chen 2013	2013	J Glaucoma	2.427	27		1		0
Chen 2013	2013	J Glaucoma	2.427	28		0		0
Chen 2013	2013	J Glaucoma	2.427	29		0		0
Chen 2013	2013	J Glaucoma	2.427	30		1		0
Chen 2013	2013	J Glaucoma	2.427	10a		1		1
Chen 2013	2013	J Glaucoma	2.427	10b		1		1
Chen 2013	2013	J Glaucoma	2.427	12a		0		1
Chen 2013	2013	J Glaucoma	2.427	12b		1		1
Chen 2013	2013	J Glaucoma	2.427	13a		0		0
Chen 2013	2013	J Glaucoma	2.427	13b		1		0
Chen 2013	2013	J Glaucoma	2.427	21a		1		1
Chen 2013	2013	J Glaucoma	2.427	21b		0		0
Cho 2011	2011	J Glaucoma	1.776	1		0		1
Cho 2011	2011	J Glaucoma	1.776	2		0		0
Cho 2011	2011	J Glaucoma	1.776	3		0		0
Cho 2011	2011	J Glaucoma	1.776	4		0		1
Cho 2011	2011	J Glaucoma	1.776	5		0		1
Cho 2011	2011	J Glaucoma	1.776	6		0		1
Cho 2011	2011	J Glaucoma	1.776	7		0		0
Cho 2011	2011	J Glaucoma	1.776	8		0		1
Cho 2011	2011	J Glaucoma	1.776	9		0		1
Cho 2011	2011	J Glaucoma	1.776	11		0		0
Cho 2011	2011	J Glaucoma	1.776	14		0		1
Cho 2011	2011	J Glaucoma	1.776	15		0		1
Cho 2011	2011	J Glaucoma	1.776	16		0		1
Cho 2011	2011	J Glaucoma	1.776	17		0		0
Cho 2011	2011	J Glaucoma	1.776	18		0		0
Cho 2011	2011	J Glaucoma	1.776	19		0		0
Cho 2011	2011	J Glaucoma	1.776	20		0		1
Cho 2011	2011	J Glaucoma	1.776	22		0		0
Cho 2011	2011	J Glaucoma	1.776	23		0		1
Cho 2011	2011	J Glaucoma	1.776	24		0		1
Cho 2011	2011	J Glaucoma	1.776	25		0		0
Cho 2011	2011	J Glaucoma	1.776	26		0		1
Cho 2011	2011	J Glaucoma	1.776	27		0		1
Cho 2011	2011	J Glaucoma	1.776	28		0		0
Cho 2011	2011	J Glaucoma	1.776	29		0		0
Cho 2011	2011	J Glaucoma	1.776	30		0		0
Cho 2011	2011	J Glaucoma	1.776	10a		0		1
Cho 2011	2011	J Glaucoma	1.776	10b		0		1
Cho 2011	2011	J Glaucoma	1.776	12a		0		1
Cho 2011	2011	J Glaucoma	1.776	12b		0		1
Cho 2011	2011	J Glaucoma	1.776	13a		0		0
Cho 2011	2011	J Glaucoma	1.776	13b		0		0
Cho 2011	2011	J Glaucoma	1.776	21a		0		1
Cho 2011	2011	J Glaucoma	1.776	21b		0		1
Choi 2013	2013	IOVS	3.661	1		1		1
Choi 2013	2013	IOVS	3.661	2		0		0
Choi 2013	2013	IOVS	3.661	3		1		1
Choi 2013	2013	IOVS	3.661	4		0		1
Choi 2013	2013	IOVS	3.661	5		0		0
Choi 2013	2013	IOVS	3.661	6		1		1
Choi 2013	2013	IOVS	3.661	7		1		0
Choi 2013	2013	IOVS	3.661	8		0		1
Choi 2013	2013	IOVS	3.661	9		1		1
Choi 2013	2013	IOVS	3.661	11		0		0
Choi 2013	2013	IOVS	3.661	14		1		1
Choi 2013	2013	IOVS	3.661	15		1		1
Choi 2013	2013	IOVS	3.661	16		0		1
Choi 2013	2013	IOVS	3.661	17		0		0
Choi 2013	2013	IOVS	3.661	18		0		0
Choi 2013	2013	IOVS	3.661	19		0		0
Choi 2013	2013	IOVS	3.661	20		1		1
Choi 2013	2013	IOVS	3.661	22		0		0
Choi 2013	2013	IOVS	3.661	23		1		1
Choi 2013	2013	IOVS	3.661	24		1		1
Choi 2013	2013	IOVS	3.661	25		0		0
Choi 2013	2013	IOVS	3.661	26		1		1
Choi 2013	2013	IOVS	3.661	27		0		0
Choi 2013	2013	IOVS	3.661	28		0		0
Choi 2013	2013	IOVS	3.661	29		0		0
Choi 2013	2013	IOVS	3.661	30		0		0
Choi 2013	2013	IOVS	3.661	10a		1		1
Choi 2013	2013	IOVS	3.661	10b		1		1
Choi 2013	2013	IOVS	3.661	12a		0		1
Choi 2013	2013	IOVS	3.661	12b		1		1
Choi 2013	2013	IOVS	3.661	13a		0		0
Choi 2013	2013	IOVS	3.661	13b		0		1
Choi 2013	2013	IOVS	3.661	21a		1		1
Choi 2013	2013	IOVS	3.661	21b		1		1
Da Pozzo 2005	2005	Graefe's Arch Clin Exp Ophthalmol	1.498	1		1		1
Da Pozzo 2005	2005	Graefe's Arch Clin Exp Ophthalmol	1.498	2		0		0
Da Pozzo 2005	2005	Graefe's Arch Clin Exp Ophthalmol	1.498	3		1		0
Da Pozzo 2005	2005	Graefe's Arch Clin Exp Ophthalmol	1.498	4		0		0
Da Pozzo 2005	2005	Graefe's Arch Clin Exp Ophthalmol	1.498	5		0		0
Da Pozzo 2005	2005	Graefe's Arch Clin Exp Ophthalmol	1.498	6		1		1
Da Pozzo 2005	2005	Graefe's Arch Clin Exp Ophthalmol	1.498	7		1		1
Da Pozzo 2005	2005	Graefe's Arch Clin Exp Ophthalmol	1.498	8		1		1
Da Pozzo 2005	2005	Graefe's Arch Clin Exp Ophthalmol	1.498	9		0		0
Da Pozzo 2005	2005	Graefe's Arch Clin Exp Ophthalmol	1.498	11		0		0
Da Pozzo 2005	2005	Graefe's Arch Clin Exp Ophthalmol	1.498	14		1		1
Da Pozzo 2005	2005	Graefe's Arch Clin Exp Ophthalmol	1.498	15		1		1
Da Pozzo 2005	2005	Graefe's Arch Clin Exp Ophthalmol	1.498	16		0		1
Da Pozzo 2005	2005	Graefe's Arch Clin Exp Ophthalmol	1.498	17		0		0
Da Pozzo 2005	2005	Graefe's Arch Clin Exp Ophthalmol	1.498	18		0		0
Da Pozzo 2005	2005	Graefe's Arch Clin Exp Ophthalmol	1.498	19		0		0
Da Pozzo 2005	2005	Graefe's Arch Clin Exp Ophthalmol	1.498	20		0		0
Da Pozzo 2005	2005	Graefe's Arch Clin Exp Ophthalmol	1.498	22		0		1
Da Pozzo 2005	2005	Graefe's Arch Clin Exp Ophthalmol	1.498	23		1		1
Da Pozzo 2005	2005	Graefe's Arch Clin Exp Ophthalmol	1.498	24		1		1
Da Pozzo 2005	2005	Graefe's Arch Clin Exp Ophthalmol	1.498	25		0		0
Da Pozzo 2005	2005	Graefe's Arch Clin Exp Ophthalmol	1.498	26		0		0
Da Pozzo 2005	2005	Graefe's Arch Clin Exp Ophthalmol	1.498	27		1		0
Da Pozzo 2005	2005	Graefe's Arch Clin Exp Ophthalmol	1.498	28		0		0
Da Pozzo 2005	2005	Graefe's Arch Clin Exp Ophthalmol	1.498	29		0		0
Da Pozzo 2005	2005	Graefe's Arch Clin Exp Ophthalmol	1.498	30		0		0
Da Pozzo 2005	2005	Graefe's Arch Clin Exp Ophthalmol	1.498	10a		1		1
Da Pozzo 2005	2005	Graefe's Arch Clin Exp Ophthalmol	1.498	10b		1		1
Da Pozzo 2005	2005	Graefe's Arch Clin Exp Ophthalmol	1.498	12a		1		1
Da Pozzo 2005	2005	Graefe's Arch Clin Exp Ophthalmol	1.498	12b		1		1
Da Pozzo 2005	2005	Graefe's Arch Clin Exp Ophthalmol	1.498	13a		0		0
Da Pozzo 2005	2005	Graefe's Arch Clin Exp Ophthalmol	1.498	13b		0		0
Da Pozzo 2005	2005	Graefe's Arch Clin Exp Ophthalmol	1.498	21a		1		1
Da Pozzo 2005	2005	Graefe's Arch Clin Exp Ophthalmol	1.498	21b		0		0
Da Pozzo 2006	2006	Graefe's Arch Clin Exp Ophthalmol	1.609	1		1		1
Da Pozzo 2006	2006	Graefe's Arch Clin Exp Ophthalmol	1.609	2		0		0
Da Pozzo 2006	2006	Graefe's Arch Clin Exp Ophthalmol	1.609	3		1		0
Da Pozzo 2006	2006	Graefe's Arch Clin Exp Ophthalmol	1.609	4		0		0
Da Pozzo 2006	2006	Graefe's Arch Clin Exp Ophthalmol	1.609	5		0		0
Da Pozzo 2006	2006	Graefe's Arch Clin Exp Ophthalmol	1.609	6		1		1
Da Pozzo 2006	2006	Graefe's Arch Clin Exp Ophthalmol	1.609	7		1		1
Da Pozzo 2006	2006	Graefe's Arch Clin Exp Ophthalmol	1.609	8		1		1
Da Pozzo 2006	2006	Graefe's Arch Clin Exp Ophthalmol	1.609	9		0		0
Da Pozzo 2006	2006	Graefe's Arch Clin Exp Ophthalmol	1.609	11		0		0
Da Pozzo 2006	2006	Graefe's Arch Clin Exp Ophthalmol	1.609	14		1		1
Da Pozzo 2006	2006	Graefe's Arch Clin Exp Ophthalmol	1.609	15		1		1
Da Pozzo 2006	2006	Graefe's Arch Clin Exp Ophthalmol	1.609	16		0		1
Da Pozzo 2006	2006	Graefe's Arch Clin Exp Ophthalmol	1.609	17		0		0
Da Pozzo 2006	2006	Graefe's Arch Clin Exp Ophthalmol	1.609	18		0		0
Da Pozzo 2006	2006	Graefe's Arch Clin Exp Ophthalmol	1.609	19		0		0
Da Pozzo 2006	2006	Graefe's Arch Clin Exp Ophthalmol	1.609	20		0		0
Da Pozzo 2006	2006	Graefe's Arch Clin Exp Ophthalmol	1.609	22		0		1
Da Pozzo 2006	2006	Graefe's Arch Clin Exp Ophthalmol	1.609	23		1		1
Da Pozzo 2006	2006	Graefe's Arch Clin Exp Ophthalmol	1.609	24		1		1
Da Pozzo 2006	2006	Graefe's Arch Clin Exp Ophthalmol	1.609	25		0		0
Da Pozzo 2006	2006	Graefe's Arch Clin Exp Ophthalmol	1.609	26		1		1
Da Pozzo 2006	2006	Graefe's Arch Clin Exp Ophthalmol	1.609	27		1		0
Da Pozzo 2006	2006	Graefe's Arch Clin Exp Ophthalmol	1.609	28		0		0
Da Pozzo 2006	2006	Graefe's Arch Clin Exp Ophthalmol	1.609	29		0		0
Da Pozzo 2006	2006	Graefe's Arch Clin Exp Ophthalmol	1.609	30		0		0
Da Pozzo 2006	2006	Graefe's Arch Clin Exp Ophthalmol	1.609	10a		1		1
Da Pozzo 2006	2006	Graefe's Arch Clin Exp Ophthalmol	1.609	10b		1		1
Da Pozzo 2006	2006	Graefe's Arch Clin Exp Ophthalmol	1.609	12a		1		1
Da Pozzo 2006	2006	Graefe's Arch Clin Exp Ophthalmol	1.609	12b		1		1
Da Pozzo 2006	2006	Graefe's Arch Clin Exp Ophthalmol	1.609	13a		0		0
Da Pozzo 2006	2006	Graefe's Arch Clin Exp Ophthalmol	1.609	13b		0		0
Da Pozzo 2006	2006	Graefe's Arch Clin Exp Ophthalmol	1.609	21a		1		1
Da Pozzo 2006	2006	Graefe's Arch Clin Exp Ophthalmol	1.609	21b		0		0
De Leon-Ortega 2006	2006	IOVS	3.766	1		1		1
De Leon-Ortega 2006	2006	IOVS	3.766	2		0		0
De Leon-Ortega 2006	2006	IOVS	3.766	3		1		0
De Leon-Ortega 2006	2006	IOVS	3.766	4		0		0
De Leon-Ortega 2006	2006	IOVS	3.766	5		1		0
De Leon-Ortega 2006	2006	IOVS	3.766	6		1		1
De Leon-Ortega 2006	2006	IOVS	3.766	7		1		1
De Leon-Ortega 2006	2006	IOVS	3.766	8		1		1
De Leon-Ortega 2006	2006	IOVS	3.766	9		0		0
De Leon-Ortega 2006	2006	IOVS	3.766	11		0		0
De Leon-Ortega 2006	2006	IOVS	3.766	14		1		1
De Leon-Ortega 2006	2006	IOVS	3.766	15		1		1
De Leon-Ortega 2006	2006	IOVS	3.766	16		0		1
De Leon-Ortega 2006	2006	IOVS	3.766	17		0		0
De Leon-Ortega 2006	2006	IOVS	3.766	18		0		0
De Leon-Ortega 2006	2006	IOVS	3.766	19		0		0
De Leon-Ortega 2006	2006	IOVS	3.766	20		1		0
De Leon-Ortega 2006	2006	IOVS	3.766	22		0		1
De Leon-Ortega 2006	2006	IOVS	3.766	23		1		1
De Leon-Ortega 2006	2006	IOVS	3.766	24		1		1
De Leon-Ortega 2006	2006	IOVS	3.766	25		0		0
De Leon-Ortega 2006	2006	IOVS	3.766	26		0		0
De Leon-Ortega 2006	2006	IOVS	3.766	27		1		0
De Leon-Ortega 2006	2006	IOVS	3.766	28		0		0
De Leon-Ortega 2006	2006	IOVS	3.766	29		0		0
De Leon-Ortega 2006	2006	IOVS	3.766	30		1		1
De Leon-Ortega 2006	2006	IOVS	3.766	10a		1		1
De Leon-Ortega 2006	2006	IOVS	3.766	10b		1		1
De Leon-Ortega 2006	2006	IOVS	3.766	12a		0		1
De Leon-Ortega 2006	2006	IOVS	3.766	12b		1		1
De Leon-Ortega 2006	2006	IOVS	3.766	13a		0		0
De Leon-Ortega 2006	2006	IOVS	3.766	13b		0		0
De Leon-Ortega 2006	2006	IOVS	3.766	21a		1		1
De Leon-Ortega 2006	2006	IOVS	2.628	21b		1		1
De Leon-Ortega 2007	2007	AJO	2.628	1		1		1
De Leon-Ortega 2007	2007	AJO	2.628	2		0		0
De Leon-Ortega 2007	2007	AJO	2.628	3		1		0
De Leon-Ortega 2007	2007	AJO	2.628	4		0		0
De Leon-Ortega 2007	2007	AJO	2.628	5		1		0
De Leon-Ortega 2007	2007	AJO	2.628	6		1		1
De Leon-Ortega 2007	2007	AJO	2.628	7		1		1
De Leon-Ortega 2007	2007	AJO	2.628	8		1		1
De Leon-Ortega 2007	2007	AJO	2.628	9		0		0
De Leon-Ortega 2007	2007	AJO	2.628	11		0		1
De Leon-Ortega 2007	2007	AJO	2.628	14		1		1
De Leon-Ortega 2007	2007	AJO	2.628	15		1		1
De Leon-Ortega 2007	2007	AJO	2.628	16		0		1
De Leon-Ortega 2007	2007	AJO	2.628	17		1		0
De Leon-Ortega 2007	2007	AJO	2.628	18		0		0
De Leon-Ortega 2007	2007	AJO	2.628	19		0		0
De Leon-Ortega 2007	2007	AJO	2.628	20		0		0
De Leon-Ortega 2007	2007	AJO	2.628	22		0		1
De Leon-Ortega 2007	2007	AJO	2.628	23		1		1
De Leon-Ortega 2007	2007	AJO	2.628	24		1		1
De Leon-Ortega 2007	2007	AJO	2.628	25		0		0
De Leon-Ortega 2007	2007	AJO	2.628	26		0		1
De Leon-Ortega 2007	2007	AJO	2.628	27		1		1
De Leon-Ortega 2007	2007	AJO	2.628	28		0		0
De Leon-Ortega 2007	2007	AJO	2.628	29		0		0
De Leon-Ortega 2007	2007	AJO	2.628	30		1		0
De Leon-Ortega 2007	2007	AJO	2.628	10a		1		1
De Leon-Ortega 2007	2007	AJO	2.628	10b		1		1
De Leon-Ortega 2007	2007	AJO	2.628	12a		0		1
De Leon-Ortega 2007	2007	AJO	2.628	12b		1		1
De Leon-Ortega 2007	2007	AJO	2.628	13a		0		0
De Leon-Ortega 2007	2007	AJO	2.628	13b		0		0
De Leon-Ortega 2007	2007	AJO	2.628	21a		1		1
De Leon-Ortega 2007	2007	AJO	2.628	21b		0		0
Essock 2005	2005	IOVS	3.643	1		1		1
Essock 2005	2005	IOVS	3.643	2		0		0
Essock 2005	2005	IOVS	3.643	3		1		0
Essock 2005	2005	IOVS	3.643	4		0		1
Essock 2005	2005	IOVS	3.643	5		1		0
Essock 2005	2005	IOVS	3.643	6		1		0
Essock 2005	2005	IOVS	3.643	7		1		0
Essock 2005	2005	IOVS	3.643	8		0		0
Essock 2005	2005	IOVS	3.643	9		0		0
Essock 2005	2005	IOVS	3.643	11		0		0
Essock 2005	2005	IOVS	3.643	14		1		1
Essock 2005	2005	IOVS	3.643	15		0		0
Essock 2005	2005	IOVS	3.643	16		0		0
Essock 2005	2005	IOVS	3.643	17		0		0
Essock 2005	2005	IOVS	3.643	18		0		0
Essock 2005	2005	IOVS	3.643	19		0		0
Essock 2005	2005	IOVS	3.643	20		0		0
Essock 2005	2005	IOVS	3.643	22		0		0
Essock 2005	2005	IOVS	3.643	23		1		1
Essock 2005	2005	IOVS	3.643	24		1		0
Essock 2005	2005	IOVS	3.643	25		0		0
Essock 2005	2005	IOVS	3.643	26		1		1
Essock 2005	2005	IOVS	3.643	27		1		0
Essock 2005	2005	IOVS	3.643	28		0		0
Essock 2005	2005	IOVS	3.643	29		0		0
Essock 2005	2005	IOVS	3.643	30		1		0
Essock 2005	2005	IOVS	3.643	10a		1		1
Essock 2005	2005	IOVS	3.643	10b		1		1
Essock 2005	2005	IOVS	3.643	12a		1		1
Essock 2005	2005	IOVS	3.643	12b		1		1
Essock 2005	2005	IOVS	3.643	13a		0		0
Essock 2005	2005	IOVS	3.643	13b		0		0
Essock 2005	2005	IOVS	3.643	21a		0		1
Essock 2005	2005	IOVS	3.643	21b		0		0
Fang 2010	2010	Chin Med J	0.983	1		1		1
Fang 2010	2010	Chin Med J	0.983	2		0		0
Fang 2010	2010	Chin Med J	0.983	3		1		0
Fang 2010	2010	Chin Med J	0.983	4		0		0
Fang 2010	2010	Chin Med J	0.983	5		0		0
Fang 2010	2010	Chin Med J	0.983	6		1		1
Fang 2010	2010	Chin Med J	0.983	7		1		0
Fang 2010	2010	Chin Med J	0.983	8		1		1
Fang 2010	2010	Chin Med J	0.983	9		1		1
Fang 2010	2010	Chin Med J	0.983	11		0		0
Fang 2010	2010	Chin Med J	0.983	14		1		1
Fang 2010	2010	Chin Med J	0.983	15		0		1
Fang 2010	2010	Chin Med J	0.983	16		0		1
Fang 2010	2010	Chin Med J	0.983	17		0		0
Fang 2010	2010	Chin Med J	0.983	18		0		0
Fang 2010	2010	Chin Med J	0.983	19		0		0
Fang 2010	2010	Chin Med J	0.983	20		0		0
Fang 2010	2010	Chin Med J	0.983	22		0		0
Fang 2010	2010	Chin Med J	0.983	23		1		1
Fang 2010	2010	Chin Med J	0.983	24		1		1
Fang 2010	2010	Chin Med J	0.983	25		0		0
Fang 2010	2010	Chin Med J	0.983	26		0		0
Fang 2010	2010	Chin Med J	0.983	27		1		0
Fang 2010	2010	Chin Med J	0.983	28		0		0
Fang 2010	2010	Chin Med J	0.983	29		0		0
Fang 2010	2010	Chin Med J	0.983	30		0		0
Fang 2010	2010	Chin Med J	0.983	10a		1		1
Fang 2010	2010	Chin Med J	0.983	10b		1		1
Fang 2010	2010	Chin Med J	0.983	12a		0		1
Fang 2010	2010	Chin Med J	0.983	12b		1		1
Fang 2010	2010	Chin Med J	0.983	13a		0		0
Fang 2010	2010	Chin Med J	0.983	13b		0		0
Fang 2010	2010	Chin Med J	0.983	21a		1		1
Fang 2010	2010	Chin Med J	0.983	21b		0		0
Ferreras 2007	2007	Ophthalmology	4.621	1		1		1
Ferreras 2007	2007	Ophthalmology	4.621	2		0		0
Ferreras 2007	2007	Ophthalmology	4.621	3		1		0
Ferreras 2007	2007	Ophthalmology	4.621	4		0		0
Ferreras 2007	2007	Ophthalmology	4.621	5		1		1
Ferreras 2007	2007	Ophthalmology	4.621	6		1		1
Ferreras 2007	2007	Ophthalmology	4.621	7		1		1
Ferreras 2007	2007	Ophthalmology	4.621	8		1		1
Ferreras 2007	2007	Ophthalmology	4.621	9		1		1
Ferreras 2007	2007	Ophthalmology	4.621	11		0		0
Ferreras 2007	2007	Ophthalmology	4.621	14		1		1
Ferreras 2007	2007	Ophthalmology	4.621	15		1		1
Ferreras 2007	2007	Ophthalmology	4.621	16		0		1
Ferreras 2007	2007	Ophthalmology	4.621	17		0		0
Ferreras 2007	2007	Ophthalmology	4.621	18		0		0
Ferreras 2007	2007	Ophthalmology	4.621	19		0		0
Ferreras 2007	2007	Ophthalmology	4.621	20		1		0
Ferreras 2007	2007	Ophthalmology	4.621	22		0		1
Ferreras 2007	2007	Ophthalmology	4.621	23		1		1
Ferreras 2007	2007	Ophthalmology	4.621	24		1		1
Ferreras 2007	2007	Ophthalmology	4.621	25		0		0
Ferreras 2007	2007	Ophthalmology	4.621	26		0		1
Ferreras 2007	2007	Ophthalmology	4.621	27		1		1
Ferreras 2007	2007	Ophthalmology	4.621	28		0		0
Ferreras 2007	2007	Ophthalmology	4.621	29		0		0
Ferreras 2007	2007	Ophthalmology	4.621	30		0		0
Ferreras 2007	2007	Ophthalmology	4.621	10a		1		1
Ferreras 2007	2007	Ophthalmology	4.621	10b		1		1
Ferreras 2007	2007	Ophthalmology	4.621	12a		1		1
Ferreras 2007	2007	Ophthalmology	4.621	12b		1		1
Ferreras 2007	2007	Ophthalmology	4.621	13a		0		0
Ferreras 2007	2007	Ophthalmology	4.621	13b		1		1
Ferreras 2007	2007	Ophthalmology	4.621	21a		1		1
Ferreras 2007	2007	Ophthalmology	4.621	21b		1		1
Ferreras 2008a	2008	AJO	3.102	1		1		1
Ferreras 2008a	2008	AJO	3.102	2		0		0
Ferreras 2008a	2008	AJO	3.102	3		1		0
Ferreras 2008a	2008	AJO	3.102	4		0		0
Ferreras 2008a	2008	AJO	3.102	5		0		1
Ferreras 2008a	2008	AJO	3.102	6		1		1
Ferreras 2008a	2008	AJO	3.102	7		1		1
Ferreras 2008a	2008	AJO	3.102	8		1		1
Ferreras 2008a	2008	AJO	3.102	9		1		1
Ferreras 2008a	2008	AJO	3.102	11		0		0
Ferreras 2008a	2008	AJO	3.102	14		1		1
Ferreras 2008a	2008	AJO	3.102	15		0		1
Ferreras 2008a	2008	AJO	3.102	16		0		1
Ferreras 2008a	2008	AJO	3.102	17		0		0
Ferreras 2008a	2008	AJO	3.102	18		0		0
Ferreras 2008a	2008	AJO	3.102	19		0		0
Ferreras 2008a	2008	AJO	3.102	20		1		0
Ferreras 2008a	2008	AJO	3.102	22		0		1
Ferreras 2008a	2008	AJO	3.102	23		1		1
Ferreras 2008a	2008	AJO	3.102	24		1		1
Ferreras 2008a	2008	AJO	3.102	25		0		0
Ferreras 2008a	2008	AJO	3.102	26		1		1
Ferreras 2008a	2008	AJO	3.102	27		1		0
Ferreras 2008a	2008	AJO	3.102	28		0		0
Ferreras 2008a	2008	AJO	3.102	29		0		0
Ferreras 2008a	2008	AJO	3.102	30		0		0
Ferreras 2008a	2008	AJO	3.102	10a		1		1
Ferreras 2008a	2008	AJO	3.102	10b		1		1
Ferreras 2008a	2008	AJO	3.102	12a		1		1
Ferreras 2008a	2008	AJO	3.102	12b		1		1
Ferreras 2008a	2008	AJO	3.102	13a		0		0
Ferreras 2008a	2008	AJO	3.102	13b		1		1
Ferreras 2008a	2008	AJO	3.102	21a		1		1
Ferreras 2008a	2008	AJO	3.102	21b		1		1
Ferreras 2008b	2008	Ophthalmology	5.296	1		1		1
Ferreras 2008b	2008	Ophthalmology	5.296	2		0		0
Ferreras 2008b	2008	Ophthalmology	5.296	3		1		0
Ferreras 2008b	2008	Ophthalmology	5.296	4		0		1
Ferreras 2008b	2008	Ophthalmology	5.296	5		1		1
Ferreras 2008b	2008	Ophthalmology	5.296	6		1		1
Ferreras 2008b	2008	Ophthalmology	5.296	7		1		1
Ferreras 2008b	2008	Ophthalmology	5.296	8		1		1
Ferreras 2008b	2008	Ophthalmology	5.296	9		1		1
Ferreras 2008b	2008	Ophthalmology	5.296	11		0		0
Ferreras 2008b	2008	Ophthalmology	5.296	14		1		1
Ferreras 2008b	2008	Ophthalmology	5.296	15		0		1
Ferreras 2008b	2008	Ophthalmology	5.296	16		0		1
Ferreras 2008b	2008	Ophthalmology	5.296	17		1		1
Ferreras 2008b	2008	Ophthalmology	5.296	18		0		0
Ferreras 2008b	2008	Ophthalmology	5.296	19		0		0
Ferreras 2008b	2008	Ophthalmology	5.296	20		1		0
Ferreras 2008b	2008	Ophthalmology	5.296	22		0		1
Ferreras 2008b	2008	Ophthalmology	5.296	23		1		1
Ferreras 2008b	2008	Ophthalmology	5.296	24		1		1
Ferreras 2008b	2008	Ophthalmology	5.296	25		0		0
Ferreras 2008b	2008	Ophthalmology	5.296	26		1		1
Ferreras 2008b	2008	Ophthalmology	5.296	27		1		0
Ferreras 2008b	2008	Ophthalmology	5.296	28		0		0
Ferreras 2008b	2008	Ophthalmology	5.296	29		0		0
Ferreras 2008b	2008	Ophthalmology	5.296	30		0		0
Ferreras 2008b	2008	Ophthalmology	5.296	10a		1		1
Ferreras 2008b	2008	Ophthalmology	5.296	10b		1		1
Ferreras 2008b	2008	Ophthalmology	5.296	12a		1		1
Ferreras 2008b	2008	Ophthalmology	5.296	12b		1		1
Ferreras 2008b	2008	Ophthalmology	5.296	13a		0		0
Ferreras 2008b	2008	Ophthalmology	5.296	13b		1		1
Ferreras 2008b	2008	Ophthalmology	5.296	21a		1		1
Ferreras 2008b	2008	Ophthalmology	5.296	21b		1		1
Garas 2011	2011	Eye	1.851	1		1		1
Garas 2011	2011	Eye	1.851	2		0		0
Garas 2011	2011	Eye	1.851	3		1		0
Garas 2011	2011	Eye	1.851	4		0		0
Garas 2011	2011	Eye	1.851	5		0		0
Garas 2011	2011	Eye	1.851	6		1		1
Garas 2011	2011	Eye	1.851	7		1		1
Garas 2011	2011	Eye	1.851	8		1		1
Garas 2011	2011	Eye	1.851	9		0		0
Garas 2011	2011	Eye	1.851	11		0		0
Garas 2011	2011	Eye	1.851	14		1		1
Garas 2011	2011	Eye	1.851	15		1		1
Garas 2011	2011	Eye	1.851	16		0		1
Garas 2011	2011	Eye	1.851	17		1		1
Garas 2011	2011	Eye	1.851	18		0		0
Garas 2011	2011	Eye	1.851	19		0		0
Garas 2011	2011	Eye	1.851	20		0		0
Garas 2011	2011	Eye	1.851	22		0		0
Garas 2011	2011	Eye	1.851	23		1		1
Garas 2011	2011	Eye	1.851	24		1		1
Garas 2011	2011	Eye	1.851	25		0		0
Garas 2011	2011	Eye	1.851	26		1		1
Garas 2011	2011	Eye	1.851	27		1		1
Garas 2011	2011	Eye	1.851	28		0		0
Garas 2011	2011	Eye	1.851	29		0		0
Garas 2011	2011	Eye	1.851	30		1		0
Garas 2011	2011	Eye	1.851	10a		1		1
Garas 2011	2011	Eye	1.851	10b		1		1
Garas 2011	2011	Eye	1.851	12a		0		1
Garas 2011	2011	Eye	1.851	12b		1		1
Garas 2011	2011	Eye	1.851	13a		0		0
Garas 2011	2011	Eye	1.851	13b		0		0
Garas 2011	2011	Eye	1.851	21a		0		1
Garas 2011	2011	Eye	1.851	21b		0		0
Garas 2012	2012	EJO	0.912	1		0		1
Garas 2012	2012	EJO	0.912	2		0		0
Garas 2012	2012	EJO	0.912	3		0		0
Garas 2012	2012	EJO	0.912	4		0		0
Garas 2012	2012	EJO	0.912	5		0		0
Garas 2012	2012	EJO	0.912	6		0		1
Garas 2012	2012	EJO	0.912	7		0		1
Garas 2012	2012	EJO	0.912	8		0		1
Garas 2012	2012	EJO	0.912	9		0		1
Garas 2012	2012	EJO	0.912	11		0		0
Garas 2012	2012	EJO	0.912	14		0		1
Garas 2012	2012	EJO	0.912	15		0		1
Garas 2012	2012	EJO	0.912	16		0		1
Garas 2012	2012	EJO	0.912	17		0		0
Garas 2012	2012	EJO	0.912	18		0		0
Garas 2012	2012	EJO	0.912	19		0		0
Garas 2012	2012	EJO	0.912	20		0		0
Garas 2012	2012	EJO	0.912	22		0		0
Garas 2012	2012	EJO	0.912	23		0		1
Garas 2012	2012	EJO	0.912	24		0		1
Garas 2012	2012	EJO	0.912	25		0		0
Garas 2012	2012	EJO	0.912	26		0		1
Garas 2012	2012	EJO	0.912	27		0		1
Garas 2012	2012	EJO	0.912	28		0		0
Garas 2012	2012	EJO	0.912	29		0		0
Garas 2012	2012	EJO	0.912	30		0		0
Garas 2012	2012	EJO	0.912	10a		0		1
Garas 2012	2012	EJO	0.912	10b		0		1
Garas 2012	2012	EJO	0.912	12a		0		1
Garas 2012	2012	EJO	0.912	12b		0		1
Garas 2012	2012	EJO	0.912	13a		0		0
Garas 2012	2012	EJO	0.912	13b		0		0
Garas 2012	2012	EJO	0.912	21a		0		1
Garas 2012	2012	EJO	0.912	21b		0		0
Garudadri 2012	2012	J Glaucoma	1.865	1		1		1
Garudadri 2012	2012	J Glaucoma	1.865	2		0		0
Garudadri 2012	2012	J Glaucoma	1.865	3		1		0
Garudadri 2012	2012	J Glaucoma	1.865	4		0		0
Garudadri 2012	2012	J Glaucoma	1.865	5		0		1
Garudadri 2012	2012	J Glaucoma	1.865	6		1		1
Garudadri 2012	2012	J Glaucoma	1.865	7		1		0
Garudadri 2012	2012	J Glaucoma	1.865	8		1		1
Garudadri 2012	2012	J Glaucoma	1.865	9		0		0
Garudadri 2012	2012	J Glaucoma	1.865	11		0		0
Garudadri 2012	2012	J Glaucoma	1.865	14		1		1
Garudadri 2012	2012	J Glaucoma	1.865	15		1		1
Garudadri 2012	2012	J Glaucoma	1.865	16		0		1
Garudadri 2012	2012	J Glaucoma	1.865	17		1		1
Garudadri 2012	2012	J Glaucoma	1.865	18		1		1
Garudadri 2012	2012	J Glaucoma	1.865	19		0		0
Garudadri 2012	2012	J Glaucoma	1.865	20		0		0
Garudadri 2012	2012	J Glaucoma	1.865	22		0		1
Garudadri 2012	2012	J Glaucoma	1.865	23		1		1
Garudadri 2012	2012	J Glaucoma	1.865	24		1		1
Garudadri 2012	2012	J Glaucoma	1.865	25		0		0
Garudadri 2012	2012	J Glaucoma	1.865	26		0		1
Garudadri 2012	2012	J Glaucoma	1.865	27		1		0
Garudadri 2012	2012	J Glaucoma	1.865	28		0		0
Garudadri 2012	2012	J Glaucoma	1.865	29		0		0
Garudadri 2012	2012	J Glaucoma	1.865	30		0		0
Garudadri 2012	2012	J Glaucoma	1.865	10a		1		1
Garudadri 2012	2012	J Glaucoma	1.865	10b		1		1
Garudadri 2012	2012	J Glaucoma	1.865	12a		0		1
Garudadri 2012	2012	J Glaucoma	1.865	12b		1		1
Garudadri 2012	2012	J Glaucoma	1.865	13a		0		0
Garudadri 2012	2012	J Glaucoma	1.865	13b		0		0
Garudadri 2012	2012	J Glaucoma	1.865	21a		1		1
Garudadri 2012	2012	J Glaucoma	1.865	21b		0		0
Gonzales de la Rosa 2013	2013	EJO	1.058	1		1		1
Gonzales de la Rosa 2013	2013	EJO	1.058	2		0		0
Gonzales de la Rosa 2013	2013	EJO	1.058	3		1		0
Gonzales de la Rosa 2013	2013	EJO	1.058	4		0		1
Gonzales de la Rosa 2013	2013	EJO	1.058	5		0		1
Gonzales de la Rosa 2013	2013	EJO	1.058	6		1		0
Gonzales de la Rosa 2013	2013	EJO	1.058	7		1		0
Gonzales de la Rosa 2013	2013	EJO	1.058	8		0		0
Gonzales de la Rosa 2013	2013	EJO	1.058	9		0		1
Gonzales de la Rosa 2013	2013	EJO	1.058	11		0		0
Gonzales de la Rosa 2013	2013	EJO	1.058	14		0		0
Gonzales de la Rosa 2013	2013	EJO	1.058	15		0		0
Gonzales de la Rosa 2013	2013	EJO	1.058	16		0		0
Gonzales de la Rosa 2013	2013	EJO	1.058	17		0		0
Gonzales de la Rosa 2013	2013	EJO	1.058	18		0		0
Gonzales de la Rosa 2013	2013	EJO	1.058	19		0		0
Gonzales de la Rosa 2013	2013	EJO	1.058	20		0		0
Gonzales de la Rosa 2013	2013	EJO	1.058	22		0		0
Gonzales de la Rosa 2013	2013	EJO	1.058	23		1		1
Gonzales de la Rosa 2013	2013	EJO	1.058	24		1		0
Gonzales de la Rosa 2013	2013	EJO	1.058	25		0		0
Gonzales de la Rosa 2013	2013	EJO	1.058	26		1		0
Gonzales de la Rosa 2013	2013	EJO	1.058	27		0		0
Gonzales de la Rosa 2013	2013	EJO	1.058	28		0		0
Gonzales de la Rosa 2013	2013	EJO	1.058	29		0		0
Gonzales de la Rosa 2013	2013	EJO	1.058	30		1		0
Gonzales de la Rosa 2013	2013	EJO	1.058	10a		1		0
Gonzales de la Rosa 2013	2013	EJO	1.058	10b		0		1
Gonzales de la Rosa 2013	2013	EJO	1.058	12a		0		0
Gonzales de la Rosa 2013	2013	EJO	1.058	12b		1		0
Gonzales de la Rosa 2013	2013	EJO	1.058	13a		0		0
Gonzales de la Rosa 2013	2013	EJO	1.058	13b		0		0
Gonzales de la Rosa 2013	2013	EJO	1.058	21a		0		1
Gonzales de la Rosa 2013	2013	EJO	1.058	21b		0		0
Harizman 2006	2006	BJO	2.524	1		1		1
Harizman 2006	2006	BJO	2.524	2		0		0
Harizman 2006	2006	BJO	2.524	3		1		0
Harizman 2006	2006	BJO	2.524	4		0		0
Harizman 2006	2006	BJO	2.524	5		0		1
Harizman 2006	2006	BJO	2.524	6		1		1
Harizman 2006	2006	BJO	2.524	7		1		0
Harizman 2006	2006	BJO	2.524	8		0		0
Harizman 2006	2006	BJO	2.524	9		0		1
Harizman 2006	2006	BJO	2.524	11		0		0
Harizman 2006	2006	BJO	2.524	14		1		1
Harizman 2006	2006	BJO	2.524	15		0		1
Harizman 2006	2006	BJO	2.524	16		0		1
Harizman 2006	2006	BJO	2.524	17		0		1
Harizman 2006	2006	BJO	2.524	18		0		0
Harizman 2006	2006	BJO	2.524	19		0		0
Harizman 2006	2006	BJO	2.524	20		0		0
Harizman 2006	2006	BJO	2.524	22		0		1
Harizman 2006	2006	BJO	2.524	23		1		1
Harizman 2006	2006	BJO	2.524	24		0		0
Harizman 2006	2006	BJO	2.524	25		0		0
Harizman 2006	2006	BJO	2.524	26		0		0
Harizman 2006	2006	BJO	2.524	27		1		0
Harizman 2006	2006	BJO	2.524	28		0		0
Harizman 2006	2006	BJO	2.524	29		0		0
Harizman 2006	2006	BJO	2.524	30		1		0
Harizman 2006	2006	BJO	2.524	10a		0		1
Harizman 2006	2006	BJO	2.524	10b		1		1
Harizman 2006	2006	BJO	2.524	12a		1		1
Harizman 2006	2006	BJO	2.524	12b		1		1
Harizman 2006	2006	BJO	2.524	13a		0		0
Harizman 2006	2006	BJO	2.524	13b		0		0
Harizman 2006	2006	BJO	2.524	21a		1		1
Harizman 2006	2006	BJO	2.524	21b		0		0
Hoesl 2013	2013	J Glaucoma	2.427	1		1		1
Hoesl 2013	2013	J Glaucoma	2.427	2		0		0
Hoesl 2013	2013	J Glaucoma	2.427	3		1		0
Hoesl 2013	2013	J Glaucoma	2.427	4		0		0
Hoesl 2013	2013	J Glaucoma	2.427	5		0		0
Hoesl 2013	2013	J Glaucoma	2.427	6		1		1
Hoesl 2013	2013	J Glaucoma	2.427	7		1		1
Hoesl 2013	2013	J Glaucoma	2.427	8		0		0
Hoesl 2013	2013	J Glaucoma	2.427	9		0		0
Hoesl 2013	2013	J Glaucoma	2.427	11		0		0
Hoesl 2013	2013	J Glaucoma	2.427	14		1		1
Hoesl 2013	2013	J Glaucoma	2.427	15		0		1
Hoesl 2013	2013	J Glaucoma	2.427	16		0		1
Hoesl 2013	2013	J Glaucoma	2.427	17		0		1
Hoesl 2013	2013	J Glaucoma	2.427	18		0		0
Hoesl 2013	2013	J Glaucoma	2.427	19		0		0
Hoesl 2013	2013	J Glaucoma	2.427	20		0		0
Hoesl 2013	2013	J Glaucoma	2.427	22		0		0
Hoesl 2013	2013	J Glaucoma	2.427	23		1		1
Hoesl 2013	2013	J Glaucoma	2.427	24		1		1
Hoesl 2013	2013	J Glaucoma	2.427	25		0		0
Hoesl 2013	2013	J Glaucoma	2.427	26		1		1
Hoesl 2013	2013	J Glaucoma	2.427	27		1		0
Hoesl 2013	2013	J Glaucoma	2.427	28		0		0
Hoesl 2013	2013	J Glaucoma	2.427	29		0		0
Hoesl 2013	2013	J Glaucoma	2.427	30		0		0
Hoesl 2013	2013	J Glaucoma	2.427	10a		1		1
Hoesl 2013	2013	J Glaucoma	2.427	10b		1		1
Hoesl 2013	2013	J Glaucoma	2.427	12a		0		1
Hoesl 2013	2013	J Glaucoma	2.427	12b		1		1
Hoesl 2013	2013	J Glaucoma	2.427	13a		0		0
Hoesl 2013	2013	J Glaucoma	2.427	13b		0		0
Hoesl 2013	2013	J Glaucoma	2.427	21a		1		1
Hoesl 2013	2013	J Glaucoma	2.427	21b		0		0
Hong 2007	2007	Ophthalmology	4.621	1		1		1
Hong 2007	2007	Ophthalmology	4.621	2		0		0
Hong 2007	2007	Ophthalmology	4.621	3		1		0
Hong 2007	2007	Ophthalmology	4.621	4		0		0
Hong 2007	2007	Ophthalmology	4.621	5		0		0
Hong 2007	2007	Ophthalmology	4.621	6		1		1
Hong 2007	2007	Ophthalmology	4.621	7		1		0
Hong 2007	2007	Ophthalmology	4.621	8		0		0
Hong 2007	2007	Ophthalmology	4.621	9		0		0
Hong 2007	2007	Ophthalmology	4.621	11		0		0
Hong 2007	2007	Ophthalmology	4.621	14		1		1
Hong 2007	2007	Ophthalmology	4.621	15		0		0
Hong 2007	2007	Ophthalmology	4.621	16		0		0
Hong 2007	2007	Ophthalmology	4.621	17		0		0
Hong 2007	2007	Ophthalmology	4.621	18		0		0
Hong 2007	2007	Ophthalmology	4.621	19		0		0
Hong 2007	2007	Ophthalmology	4.621	20		0		0
Hong 2007	2007	Ophthalmology	4.621	22		0		1
Hong 2007	2007	Ophthalmology	4.621	23		1		1
Hong 2007	2007	Ophthalmology	4.621	24		1		1
Hong 2007	2007	Ophthalmology	4.621	25		0		0
Hong 2007	2007	Ophthalmology	4.621	26		0		0
Hong 2007	2007	Ophthalmology	4.621	27		0		0
Hong 2007	2007	Ophthalmology	4.621	28		0		0
Hong 2007	2007	Ophthalmology	4.621	29		0		0
Hong 2007	2007	Ophthalmology	4.621	30		0		0
Hong 2007	2007	Ophthalmology	4.621	10a		1		1
Hong 2007	2007	Ophthalmology	4.621	10b		1		1
Hong 2007	2007	Ophthalmology	4.621	12a		0		0
Hong 2007	2007	Ophthalmology	4.621	12b		1		1
Hong 2007	2007	Ophthalmology	4.621	13a		0		0
Hong 2007	2007	Ophthalmology	4.621	13b		1		1
Hong 2007	2007	Ophthalmology	4.621	21a		1		1
Hong 2007	2007	Ophthalmology	4.621	21b		0		0
Huang 2010	2010	Graefe's Arch Clin Exp Ophthalmol	2.158	1	0			1
Huang 2010	2010	Graefe's Arch Clin Exp Ophthalmol	2.158	2	0			0
Huang 2010	2010	Graefe's Arch Clin Exp Ophthalmol	2.158	3	0			0
Huang 2010	2010	Graefe's Arch Clin Exp Ophthalmol	2.158	4	0			0
Huang 2010	2010	Graefe's Arch Clin Exp Ophthalmol	2.158	5	0			0
Huang 2010	2010	Graefe's Arch Clin Exp Ophthalmol	2.158	6	1			1
Huang 2010	2010	Graefe's Arch Clin Exp Ophthalmol	2.158	7	0			1
Huang 2010	2010	Graefe's Arch Clin Exp Ophthalmol	2.158	8	0			0
Huang 2010	2010	Graefe's Arch Clin Exp Ophthalmol	2.158	9	0			0
Huang 2010	2010	Graefe's Arch Clin Exp Ophthalmol	2.158	11	1			0
Huang 2010	2010	Graefe's Arch Clin Exp Ophthalmol	2.158	14	1			1
Huang 2010	2010	Graefe's Arch Clin Exp Ophthalmol	2.158	15	0			0
Huang 2010	2010	Graefe's Arch Clin Exp Ophthalmol	2.158	16	0			0
Huang 2010	2010	Graefe's Arch Clin Exp Ophthalmol	2.158	17	0			0
Huang 2010	2010	Graefe's Arch Clin Exp Ophthalmol	2.158	18	0			0
Huang 2010	2010	Graefe's Arch Clin Exp Ophthalmol	2.158	19	0			0
Huang 2010	2010	Graefe's Arch Clin Exp Ophthalmol	2.158	20	1			0
Huang 2010	2010	Graefe's Arch Clin Exp Ophthalmol	2.158	22	0			1
Huang 2010	2010	Graefe's Arch Clin Exp Ophthalmol	2.158	23	1			1
Huang 2010	2010	Graefe's Arch Clin Exp Ophthalmol	2.158	24	0			0
Huang 2010	2010	Graefe's Arch Clin Exp Ophthalmol	2.158	25	0			0
Huang 2010	2010	Graefe's Arch Clin Exp Ophthalmol	2.158	26	1			1
Huang 2010	2010	Graefe's Arch Clin Exp Ophthalmol	2.158	27	0			0
Huang 2010	2010	Graefe's Arch Clin Exp Ophthalmol	2.158	28	0			0
Huang 2010	2010	Graefe's Arch Clin Exp Ophthalmol	2.158	29	0			0
Huang 2010	2010	Graefe's Arch Clin Exp Ophthalmol	2.158	30	0			0
Huang 2010	2010	Graefe's Arch Clin Exp Ophthalmol	2.158	10a	0			1
Huang 2010	2010	Graefe's Arch Clin Exp Ophthalmol	2.158	10b	1			1
Huang 2010	2010	Graefe's Arch Clin Exp Ophthalmol	2.158	12a	0			0
Huang 2010	2010	Graefe's Arch Clin Exp Ophthalmol	2.158	12b	0			1
Huang 2010	2010	Graefe's Arch Clin Exp Ophthalmol	2.158	13a	0			0
Huang 2010	2010	Graefe's Arch Clin Exp Ophthalmol	2.158	13b	0			0
Huang 2010	2010	Graefe's Arch Clin Exp Ophthalmol	2.158	21a	1			1
Huang 2010	2010	Graefe's Arch Clin Exp Ophthalmol	2.158	21b	0			0
Huang 2011	2011	J Glaucoma	1.776	1	1			1
Huang 2011	2011	J Glaucoma	1.776	2	0			0
Huang 2011	2011	J Glaucoma	1.776	3	0			0
Huang 2011	2011	J Glaucoma	1.776	4	1			1
Huang 2011	2011	J Glaucoma	1.776	5	1			1
Huang 2011	2011	J Glaucoma	1.776	6	1			1
Huang 2011	2011	J Glaucoma	1.776	7	1			1
Huang 2011	2011	J Glaucoma	1.776	8	0			1
Huang 2011	2011	J Glaucoma	1.776	9	0			0
Huang 2011	2011	J Glaucoma	1.776	11	1			1
Huang 2011	2011	J Glaucoma	1.776	14	1			1
Huang 2011	2011	J Glaucoma	1.776	15	1			1
Huang 2011	2011	J Glaucoma	1.776	16	0			1
Huang 2011	2011	J Glaucoma	1.776	17	0			0
Huang 2011	2011	J Glaucoma	1.776	18	0			0
Huang 2011	2011	J Glaucoma	1.776	19	0			0
Huang 2011	2011	J Glaucoma	1.776	20	1			1
Huang 2011	2011	J Glaucoma	1.776	22	1			1
Huang 2011	2011	J Glaucoma	1.776	23	1			1
Huang 2011	2011	J Glaucoma	1.776	24	0			1
Huang 2011	2011	J Glaucoma	1.776	25	0			0
Huang 2011	2011	J Glaucoma	1.776	26	1			1
Huang 2011	2011	J Glaucoma	1.776	27	0			0
Huang 2011	2011	J Glaucoma	1.776	28	0			0
Huang 2011	2011	J Glaucoma	1.776	29	0			0
Huang 2011	2011	J Glaucoma	1.776	30	0			0
Huang 2011	2011	J Glaucoma	1.776	10a	1			1
Huang 2011	2011	J Glaucoma	1.776	10b	1			1
Huang 2011	2011	J Glaucoma	1.776	12a	0			1
Huang 2011	2011	J Glaucoma	1.776	12b	0			1
Huang 2011	2011	J Glaucoma	1.776	13a	0			0
Huang 2011	2011	J Glaucoma	1.776	13b	0			1
Huang 2011	2011	J Glaucoma	1.776	21a	0			1
Huang 2011	2011	J Glaucoma	1.776	21b	0			1
Hwang 2012	2012	IOVS	3.441	1	1			1
Hwang 2012	2012	IOVS	3.441	2	0			0
Hwang 2012	2012	IOVS	3.441	3	0			0
Hwang 2012	2012	IOVS	3.441	4	1			1
Hwang 2012	2012	IOVS	3.441	5	1			0
Hwang 2012	2012	IOVS	3.441	6	0			1
Hwang 2012	2012	IOVS	3.441	7	0			1
Hwang 2012	2012	IOVS	3.441	8	0			1
Hwang 2012	2012	IOVS	3.441	9	1			1
Hwang 2012	2012	IOVS	3.441	11	0			0
Hwang 2012	2012	IOVS	3.441	14	1			1
Hwang 2012	2012	IOVS	3.441	15	1			1
Hwang 2012	2012	IOVS	3.441	16	0			1
Hwang 2012	2012	IOVS	3.441	17	0			1
Hwang 2012	2012	IOVS	3.441	18	0			0
Hwang 2012	2012	IOVS	3.441	19	0			0
Hwang 2012	2012	IOVS	3.441	20	1			1
Hwang 2012	2012	IOVS	3.441	22	1			0
Hwang 2012	2012	IOVS	3.441	23	1			1
Hwang 2012	2012	IOVS	3.441	24	0			1
Hwang 2012	2012	IOVS	3.441	25	0			0
Hwang 2012	2012	IOVS	3.441	26	1			0
Hwang 2012	2012	IOVS	3.441	27	0			0
Hwang 2012	2012	IOVS	3.441	28	0			0
Hwang 2012	2012	IOVS	3.441	29	0			0
Hwang 2012	2012	IOVS	3.441	30	0			0
Hwang 2012	2012	IOVS	3.441	10a	1			1
Hwang 2012	2012	IOVS	3.441	10b	0			1
Hwang 2012	2012	IOVS	3.441	12a	0			1
Hwang 2012	2012	IOVS	3.441	12b	0			1
Hwang 2012	2012	IOVS	3.441	13a	0			0
Hwang 2012	2012	IOVS	3.441	13b	0			0
Hwang 2012	2012	IOVS	3.441	21a	1			1
Hwang 2012	2012	IOVS	3.441	21b	1			1
Iester 2008	2008	J Glaucoma	2.078	1	1			1
Iester 2008	2008	J Glaucoma	2.078	2	0			0
Iester 2008	2008	J Glaucoma	2.078	3	0			0
Iester 2008	2008	J Glaucoma	2.078	4	0			0
Iester 2008	2008	J Glaucoma	2.078	5	1			1
Iester 2008	2008	J Glaucoma	2.078	6	1			1
Iester 2008	2008	J Glaucoma	2.078	7	0			0
Iester 2008	2008	J Glaucoma	2.078	8	0			0
Iester 2008	2008	J Glaucoma	2.078	9	1			1
Iester 2008	2008	J Glaucoma	2.078	11	0			0
Iester 2008	2008	J Glaucoma	2.078	14	1			1
Iester 2008	2008	J Glaucoma	2.078	15	1			1
Iester 2008	2008	J Glaucoma	2.078	16	1			1
Iester 2008	2008	J Glaucoma	2.078	17	1			1
Iester 2008	2008	J Glaucoma	2.078	18	0			0
Iester 2008	2008	J Glaucoma	2.078	19	0			0
Iester 2008	2008	J Glaucoma	2.078	20	0			0
Iester 2008	2008	J Glaucoma	2.078	22	0			0
Iester 2008	2008	J Glaucoma	2.078	23	1			1
Iester 2008	2008	J Glaucoma	2.078	24	0			0
Iester 2008	2008	J Glaucoma	2.078	25	0			0
Iester 2008	2008	J Glaucoma	2.078	26	0			0
Iester 2008	2008	J Glaucoma	2.078	27	0			0
Iester 2008	2008	J Glaucoma	2.078	28	0			0
Iester 2008	2008	J Glaucoma	2.078	29	0			0
Iester 2008	2008	J Glaucoma	2.078	30	0			0
Iester 2008	2008	J Glaucoma	2.078	10a	1			1
Iester 2008	2008	J Glaucoma	2.078	10b	1			1
Iester 2008	2008	J Glaucoma	2.078	12a	1			1
Iester 2008	2008	J Glaucoma	2.078	12b	1			1
Iester 2008	2008	J Glaucoma	2.078	13a	0			0
Iester 2008	2008	J Glaucoma	2.078	13b	0			0
Iester 2008	2008	J Glaucoma	2.078	21a	1			1
Iester 2008	2008	J Glaucoma	2.078	21b	0			0
Jeoung 2010	2010	IOVS	3.466	1	1			1
Jeoung 2010	2010	IOVS	3.466	2	0			0
Jeoung 2010	2010	IOVS	3.466	3	0			0
Jeoung 2010	2010	IOVS	3.466	4	1			1
Jeoung 2010	2010	IOVS	3.466	5	0			0
Jeoung 2010	2010	IOVS	3.466	6	1			1
Jeoung 2010	2010	IOVS	3.466	7	0			0
Jeoung 2010	2010	IOVS	3.466	8	1			1
Jeoung 2010	2010	IOVS	3.466	9	1			1
Jeoung 2010	2010	IOVS	3.466	11	0			0
Jeoung 2010	2010	IOVS	3.466	14	1			1
Jeoung 2010	2010	IOVS	3.466	15	1			1
Jeoung 2010	2010	IOVS	3.466	16	1			1
Jeoung 2010	2010	IOVS	3.466	17	0			0
Jeoung 2010	2010	IOVS	3.466	18	0			0
Jeoung 2010	2010	IOVS	3.466	19	0			0
Jeoung 2010	2010	IOVS	3.466	20	0			0
Jeoung 2010	2010	IOVS	3.466	22	0			0
Jeoung 2010	2010	IOVS	3.466	23	1			1
Jeoung 2010	2010	IOVS	3.466	24	1			1
Jeoung 2010	2010	IOVS	3.466	25	0			0
Jeoung 2010	2010	IOVS	3.466	26	1			1
Jeoung 2010	2010	IOVS	3.466	27	1			1
Jeoung 2010	2010	IOVS	3.466	28	0			0
Jeoung 2010	2010	IOVS	3.466	29	0			0
Jeoung 2010	2010	IOVS	3.466	30	0			0
Jeoung 2010	2010	IOVS	3.466	10a	1			1
Jeoung 2010	2010	IOVS	3.466	10b	1			1
Jeoung 2010	2010	IOVS	3.466	12a	1			1
Jeoung 2010	2010	IOVS	3.466	12b	1			1
Jeoung 2010	2010	IOVS	3.466	13a	0			0
Jeoung 2010	2010	IOVS	3.466	13b	1			1
Jeoung 2010	2010	IOVS	3.466	21a	1			1
Jeoung 2010	2010	IOVS	3.466	21b	0			0
Jeoung 2013	2013	IOVS	3.661	1	1			1
Jeoung 2013	2013	IOVS	3.661	2	0			0
Jeoung 2013	2013	IOVS	3.661	3	1			1
Jeoung 2013	2013	IOVS	3.661	4	1			1
Jeoung 2013	2013	IOVS	3.661	5	1			1
Jeoung 2013	2013	IOVS	3.661	6	1			1
Jeoung 2013	2013	IOVS	3.661	7	1			1
Jeoung 2013	2013	IOVS	3.661	8	1			1
Jeoung 2013	2013	IOVS	3.661	9	0			0
Jeoung 2013	2013	IOVS	3.661	11	0			0
Jeoung 2013	2013	IOVS	3.661	14	1			1
Jeoung 2013	2013	IOVS	3.661	15	1			1
Jeoung 2013	2013	IOVS	3.661	16	1			1
Jeoung 2013	2013	IOVS	3.661	17	1			1
Jeoung 2013	2013	IOVS	3.661	18	0			0
Jeoung 2013	2013	IOVS	3.661	19	0			0
Jeoung 2013	2013	IOVS	3.661	20	1			1
Jeoung 2013	2013	IOVS	3.661	22	1			1
Jeoung 2013	2013	IOVS	3.661	23	1			1
Jeoung 2013	2013	IOVS	3.661	24	1			1
Jeoung 2013	2013	IOVS	3.661	25	0			0
Jeoung 2013	2013	IOVS	3.661	26	0			0
Jeoung 2013	2013	IOVS	3.661	27	0			0
Jeoung 2013	2013	IOVS	3.661	28	0			0
Jeoung 2013	2013	IOVS	3.661	29	0			0
Jeoung 2013	2013	IOVS	3.661	30	1			1
Jeoung 2013	2013	IOVS	3.661	10a	1			1
Jeoung 2013	2013	IOVS	3.661	10b	1			1
Jeoung 2013	2013	IOVS	3.661	12a	1			1
Jeoung 2013	2013	IOVS	3.661	12b	1			1
Jeoung 2013	2013	IOVS	3.661	13a	0			0
Jeoung 2013	2013	IOVS	3.661	13b	0			0
Jeoung 2013	2013	IOVS	3.661	21a	1			1
Jeoung 2013	2013	IOVS	3.661	21b	1			1
Jindal 2010	2010	IJO	0.827	1	1			1
Jindal 2010	2010	IJO	0.827	2	0			0
Jindal 2010	2010	IJO	0.827	3	0			0
Jindal 2010	2010	IJO	0.827	4	0			0
Jindal 2010	2010	IJO	0.827	5	1			1
Jindal 2010	2010	IJO	0.827	6	1			1
Jindal 2010	2010	IJO	0.827	7	0			0
Jindal 2010	2010	IJO	0.827	8	0			0
Jindal 2010	2010	IJO	0.827	9	0			0
Jindal 2010	2010	IJO	0.827	11	0			0
Jindal 2010	2010	IJO	0.827	14	1			1
Jindal 2010	2010	IJO	0.827	15	0			0
Jindal 2010	2010	IJO	0.827	16	0			0
Jindal 2010	2010	IJO	0.827	17	1			1
Jindal 2010	2010	IJO	0.827	18	0			0
Jindal 2010	2010	IJO	0.827	19	0			0
Jindal 2010	2010	IJO	0.827	20	0			0
Jindal 2010	2010	IJO	0.827	22	0			0
Jindal 2010	2010	IJO	0.827	23	1			1
Jindal 2010	2010	IJO	0.827	24	0			0
Jindal 2010	2010	IJO	0.827	25	0			0
Jindal 2010	2010	IJO	0.827	26	1			1
Jindal 2010	2010	IJO	0.827	27	0			0
Jindal 2010	2010	IJO	0.827	28	0			0
Jindal 2010	2010	IJO	0.827	29	0			0
Jindal 2010	2010	IJO	0.827	30	1			1
Jindal 2010	2010	IJO	0.827	10a	1			1
Jindal 2010	2010	IJO	0.827	10b	1			1
Jindal 2010	2010	IJO	0.827	12a	1			1
Jindal 2010	2010	IJO	0.827	12b	1			1
Jindal 2010	2010	IJO	0.827	13a	0			0
Jindal 2010	2010	IJO	0.827	13b	0			0
Jindal 2010	2010	IJO	0.827	21a	1			1
Jindal 2010	2010	IJO	0.827	21b	0			0
Kanamori 2006	2006	Graefe's Arch Clin Exp Ophthalmol	1.609	1	1			1
Kanamori 2006	2006	Graefe's Arch Clin Exp Ophthalmol	1.609	2	0			0
Kanamori 2006	2006	Graefe's Arch Clin Exp Ophthalmol	1.609	3	0			0
Kanamori 2006	2006	Graefe's Arch Clin Exp Ophthalmol	1.609	4	0			0
Kanamori 2006	2006	Graefe's Arch Clin Exp Ophthalmol	1.609	5	1			1
Kanamori 2006	2006	Graefe's Arch Clin Exp Ophthalmol	1.609	6	1			1
Kanamori 2006	2006	Graefe's Arch Clin Exp Ophthalmol	1.609	7	0			0
Kanamori 2006	2006	Graefe's Arch Clin Exp Ophthalmol	1.609	8	1			1
Kanamori 2006	2006	Graefe's Arch Clin Exp Ophthalmol	1.609	9	0			0
Kanamori 2006	2006	Graefe's Arch Clin Exp Ophthalmol	1.609	11	0			0
Kanamori 2006	2006	Graefe's Arch Clin Exp Ophthalmol	1.609	14	1			1
Kanamori 2006	2006	Graefe's Arch Clin Exp Ophthalmol	1.609	15	1			1
Kanamori 2006	2006	Graefe's Arch Clin Exp Ophthalmol	1.609	16	1			1
Kanamori 2006	2006	Graefe's Arch Clin Exp Ophthalmol	1.609	17	0			0
Kanamori 2006	2006	Graefe's Arch Clin Exp Ophthalmol	1.609	18	0			0
Kanamori 2006	2006	Graefe's Arch Clin Exp Ophthalmol	1.609	19	0			0
Kanamori 2006	2006	Graefe's Arch Clin Exp Ophthalmol	1.609	20	0			0
Kanamori 2006	2006	Graefe's Arch Clin Exp Ophthalmol	1.609	22	1			1
Kanamori 2006	2006	Graefe's Arch Clin Exp Ophthalmol	1.609	23	1			1
Kanamori 2006	2006	Graefe's Arch Clin Exp Ophthalmol	1.609	24	1			1
Kanamori 2006	2006	Graefe's Arch Clin Exp Ophthalmol	1.609	25	0			0
Kanamori 2006	2006	Graefe's Arch Clin Exp Ophthalmol	1.609	26	0			0
Kanamori 2006	2006	Graefe's Arch Clin Exp Ophthalmol	1.609	27	0			0
Kanamori 2006	2006	Graefe's Arch Clin Exp Ophthalmol	1.609	28	0			0
Kanamori 2006	2006	Graefe's Arch Clin Exp Ophthalmol	1.609	29	0			0
Kanamori 2006	2006	Graefe's Arch Clin Exp Ophthalmol	1.609	30	0			0
Kanamori 2006	2006	Graefe's Arch Clin Exp Ophthalmol	1.609	10a	1			1
Kanamori 2006	2006	Graefe's Arch Clin Exp Ophthalmol	1.609	10b	1			1
Kanamori 2006	2006	Graefe's Arch Clin Exp Ophthalmol	1.609	12a	1			1
Kanamori 2006	2006	Graefe's Arch Clin Exp Ophthalmol	1.609	12b	1			1
Kanamori 2006	2006	Graefe's Arch Clin Exp Ophthalmol	1.609	13a	0			0
Kanamori 2006	2006	Graefe's Arch Clin Exp Ophthalmol	1.609	13b	1			1
Kanamori 2006	2006	Graefe's Arch Clin Exp Ophthalmol	1.609	21a	1			1
Kanamori 2006	2006	Graefe's Arch Clin Exp Ophthalmol	1.609	21b	0			0
Kang 2012	2012	J Glaucoma	1.865	1	1			1
Kang 2012	2012	J Glaucoma	1.865	2	0			0
Kang 2012	2012	J Glaucoma	1.865	3	0			0
Kang 2012	2012	J Glaucoma	1.865	4	0			0
Kang 2012	2012	J Glaucoma	1.865	5	1			1
Kang 2012	2012	J Glaucoma	1.865	6	1			1
Kang 2012	2012	J Glaucoma	1.865	7	0			0
Kang 2012	2012	J Glaucoma	1.865	8	1			1
Kang 2012	2012	J Glaucoma	1.865	9	1			1
Kang 2012	2012	J Glaucoma	1.865	11	1			1
Kang 2012	2012	J Glaucoma	1.865	14	1			1
Kang 2012	2012	J Glaucoma	1.865	15	1			1
Kang 2012	2012	J Glaucoma	1.865	16	1			1
Kang 2012	2012	J Glaucoma	1.865	17	0			0
Kang 2012	2012	J Glaucoma	1.865	18	0			0
Kang 2012	2012	J Glaucoma	1.865	19	0			0
Kang 2012	2012	J Glaucoma	1.865	20	1			1
Kang 2012	2012	J Glaucoma	1.865	22	0			0
Kang 2012	2012	J Glaucoma	1.865	23	1			1
Kang 2012	2012	J Glaucoma	1.865	24	1			1
Kang 2012	2012	J Glaucoma	1.865	25	0			0
Kang 2012	2012	J Glaucoma	1.865	26	1			1
Kang 2012	2012	J Glaucoma	1.865	27	0			0
Kang 2012	2012	J Glaucoma	1.865	28	0			0
Kang 2012	2012	J Glaucoma	1.865	29	0			0
Kang 2012	2012	J Glaucoma	1.865	30	0			0
Kang 2012	2012	J Glaucoma	1.865	10a	1			1
Kang 2012	2012	J Glaucoma	1.865	10b	1			1
Kang 2012	2012	J Glaucoma	1.865	12a	1			1
Kang 2012	2012	J Glaucoma	1.865	12b	1			1
Kang 2012	2012	J Glaucoma	1.865	13a	0			0
Kang 2012	2012	J Glaucoma	1.865	13b	0			0
Kang 2012	2012	J Glaucoma	1.865	21a	1			1
Kang 2012	2012	J Glaucoma	1.865	21b	1			1
Kim 2011	2011	BJO	2.902	1	1			1
Kim 2011	2011	BJO	2.902	2	0			0
Kim 2011	2011	BJO	2.902	3	0			0
Kim 2011	2011	BJO	2.902	4	1			1
Kim 2011	2011	BJO	2.902	5	0			0
Kim 2011	2011	BJO	2.902	6	1			1
Kim 2011	2011	BJO	2.902	7	0			0
Kim 2011	2011	BJO	2.902	8	1			1
Kim 2011	2011	BJO	2.902	9	1			1
Kim 2011	2011	BJO	2.902	11	0			0
Kim 2011	2011	BJO	2.902	14	1			1
Kim 2011	2011	BJO	2.902	15	1			1
Kim 2011	2011	BJO	2.902	16	1			1
Kim 2011	2011	BJO	2.902	17	0			0
Kim 2011	2011	BJO	2.902	18	0			0
Kim 2011	2011	BJO	2.902	19	0			0
Kim 2011	2011	BJO	2.902	20	1			1
Kim 2011	2011	BJO	2.902	22	1			1
Kim 2011	2011	BJO	2.902	23	1			1
Kim 2011	2011	BJO	2.902	24	1			1
Kim 2011	2011	BJO	2.902	25	0			0
Kim 2011	2011	BJO	2.902	26	1			1
Kim 2011	2011	BJO	2.902	27	0			0
Kim 2011	2011	BJO	2.902	28	0			0
Kim 2011	2011	BJO	2.902	29	0			0
Kim 2011	2011	BJO	2.902	30	0			0
Kim 2011	2011	BJO	2.902	10a	1			1
Kim 2011	2011	BJO	2.902	10b	1			1
Kim 2011	2011	BJO	2.902	12a	1			1
Kim 2011	2011	BJO	2.902	12b	1			1
Kim 2011	2011	BJO	2.902	13a	0			0
Kim 2011	2011	BJO	2.902	13b	0			0
Kim 2011	2011	BJO	2.902	21a	1			1
Kim 2011	2011	BJO	2.902	21b	1			1
Kim 2013a	2013	J Glaucoma	2.427	1	1			1
Kim 2013a	2013	J Glaucoma	2.427	2	0			0
Kim 2013a	2013	J Glaucoma	2.427	3	0			0
Kim 2013a	2013	J Glaucoma	2.427	4	0			0
Kim 2013a	2013	J Glaucoma	2.427	5	0			0
Kim 2013a	2013	J Glaucoma	2.427	6	1			1
Kim 2013a	2013	J Glaucoma	2.427	7	0			0
Kim 2013a	2013	J Glaucoma	2.427	8	1			1
Kim 2013a	2013	J Glaucoma	2.427	9	1			1
Kim 2013a	2013	J Glaucoma	2.427	11	0			0
Kim 2013a	2013	J Glaucoma	2.427	14	1			1
Kim 2013a	2013	J Glaucoma	2.427	15	1			1
Kim 2013a	2013	J Glaucoma	2.427	16	1			1
Kim 2013a	2013	J Glaucoma	2.427	17	0			0
Kim 2013a	2013	J Glaucoma	2.427	18	0			0
Kim 2013a	2013	J Glaucoma	2.427	19	0			0
Kim 2013a	2013	J Glaucoma	2.427	20	1			1
Kim 2013a	2013	J Glaucoma	2.427	22	1			1
Kim 2013a	2013	J Glaucoma	2.427	23	1			1
Kim 2013a	2013	J Glaucoma	2.427	24	1			1
Kim 2013a	2013	J Glaucoma	2.427	25	0			0
Kim 2013a	2013	J Glaucoma	2.427	26	1			1
Kim 2013a	2013	J Glaucoma	2.427	27	0			0
Kim 2013a	2013	J Glaucoma	2.427	28	0			0
Kim 2013a	2013	J Glaucoma	2.427	29	0			0
Kim 2013a	2013	J Glaucoma	2.427	30	0			0
Kim 2013a	2013	J Glaucoma	2.427	10a	1			1
Kim 2013a	2013	J Glaucoma	2.427	10b	1			1
Kim 2013a	2013	J Glaucoma	2.427	12a	1			1
Kim 2013a	2013	J Glaucoma	2.427	12b	1			1
Kim 2013a	2013	J Glaucoma	2.427	13a	0			0
Kim 2013a	2013	J Glaucoma	2.427	13b	0			0
Kim 2013a	2013	J Glaucoma	2.427	21a	1			1
Kim 2013a	2013	J Glaucoma	2.427	21b	1			1
Kim 2013b	2013	Jap J Ophthalmol	1.795	1	1			1
Kim 2013b	2013	Jap J Ophthalmol	1.795	2	0			0
Kim 2013b	2013	Jap J Ophthalmol	1.795	3	0			0
Kim 2013b	2013	Jap J Ophthalmol	1.795	4	0			0
Kim 2013b	2013	Jap J Ophthalmol	1.795	5	0			0
Kim 2013b	2013	Jap J Ophthalmol	1.795	6	1			1
Kim 2013b	2013	Jap J Ophthalmol	1.795	7	0			0
Kim 2013b	2013	Jap J Ophthalmol	1.795	8	0			0
Kim 2013b	2013	Jap J Ophthalmol	1.795	9	0			0
Kim 2013b	2013	Jap J Ophthalmol	1.795	11	0			0
Kim 2013b	2013	Jap J Ophthalmol	1.795	14	1			1
Kim 2013b	2013	Jap J Ophthalmol	1.795	15	1			1
Kim 2013b	2013	Jap J Ophthalmol	1.795	16	1			1
Kim 2013b	2013	Jap J Ophthalmol	1.795	17	1			1
Kim 2013b	2013	Jap J Ophthalmol	1.795	18	0			0
Kim 2013b	2013	Jap J Ophthalmol	1.795	19	0			0
Kim 2013b	2013	Jap J Ophthalmol	1.795	20	1			1
Kim 2013b	2013	Jap J Ophthalmol	1.795	22	0			0
Kim 2013b	2013	Jap J Ophthalmol	1.795	23	1			1
Kim 2013b	2013	Jap J Ophthalmol	1.795	24	1			1
Kim 2013b	2013	Jap J Ophthalmol	1.795	25	0			0
Kim 2013b	2013	Jap J Ophthalmol	1.795	26	1			1
Kim 2013b	2013	Jap J Ophthalmol	1.795	27	0			0
Kim 2013b	2013	Jap J Ophthalmol	1.795	28	0			0
Kim 2013b	2013	Jap J Ophthalmol	1.795	29	0			0
Kim 2013b	2013	Jap J Ophthalmol	1.795	30	0			0
Kim 2013b	2013	Jap J Ophthalmol	1.795	10a	1			1
Kim 2013b	2013	Jap J Ophthalmol	1.795	10b	1			1
Kim 2013b	2013	Jap J Ophthalmol	1.795	12a	1			1
Kim 2013b	2013	Jap J Ophthalmol	1.795	12b	1			1
Kim 2013b	2013	Jap J Ophthalmol	1.795	13a	0			0
Kim 2013b	2013	Jap J Ophthalmol	1.795	13b	1			1
Kim 2013b	2013	Jap J Ophthalmol	1.795	21a	1			1
Kim 2013b	2013	Jap J Ophthalmol	1.795	21b	1			1
Kim 2014a	2014	IOVS	3.404	1	1			1
Kim 2014a	2014	IOVS	3.404	2	0			0
Kim 2014a	2014	IOVS	3.404	3	0			0
Kim 2014a	2014	IOVS	3.404	4	1			1
Kim 2014a	2014	IOVS	3.404	5	0			0
Kim 2014a	2014	IOVS	3.404	6	1			1
Kim 2014a	2014	IOVS	3.404	7	1			1
Kim 2014a	2014	IOVS	3.404	8	0			0
Kim 2014a	2014	IOVS	3.404	9	0			0
Kim 2014a	2014	IOVS	3.404	11	1			1
Kim 2014a	2014	IOVS	3.404	14	1			1
Kim 2014a	2014	IOVS	3.404	15	0			0
Kim 2014a	2014	IOVS	3.404	16	0			0
Kim 2014a	2014	IOVS	3.404	17	1			1
Kim 2014a	2014	IOVS	3.404	18	0			0
Kim 2014a	2014	IOVS	3.404	19	0			0
Kim 2014a	2014	IOVS	3.404	20	0			0
Kim 2014a	2014	IOVS	3.404	22	0			0
Kim 2014a	2014	IOVS	3.404	23	1			1
Kim 2014a	2014	IOVS	3.404	24	1			1
Kim 2014a	2014	IOVS	3.404	25	0			0
Kim 2014a	2014	IOVS	3.404	26	1			1
Kim 2014a	2014	IOVS	3.404	27	0			0
Kim 2014a	2014	IOVS	3.404	28	0			0
Kim 2014a	2014	IOVS	3.404	29	0			0
Kim 2014a	2014	IOVS	3.404	30	1			1
Kim 2014a	2014	IOVS	3.404	10a	1			1
Kim 2014a	2014	IOVS	3.404	10b	1			1
Kim 2014a	2014	IOVS	3.404	12a	1			1
Kim 2014a	2014	IOVS	3.404	12b	1			1
Kim 2014a	2014	IOVS	3.404	13a	0			0
Kim 2014a	2014	IOVS	3.404	13b	1			1
Kim 2014a	2014	IOVS	3.404	21a	1			1
Kim 2014a	2014	IOVS	3.404	21b	0			0
Kim 2014b	2014	Jap J Ophthalmol	1.676	1	1			1
Kim 2014b	2014	Jap J Ophthalmol	1.676	2	0			0
Kim 2014b	2014	Jap J Ophthalmol	1.676	3	0			1
Kim 2014b	2014	Jap J Ophthalmol	1.676	4	0			0
Kim 2014b	2014	Jap J Ophthalmol	1.676	5	0			1
Kim 2014b	2014	Jap J Ophthalmol	1.676	6	1			1
Kim 2014b	2014	Jap J Ophthalmol	1.676	7	0			0
Kim 2014b	2014	Jap J Ophthalmol	1.676	8	0			1
Kim 2014b	2014	Jap J Ophthalmol	1.676	9	0			0
Kim 2014b	2014	Jap J Ophthalmol	1.676	11	0			0
Kim 2014b	2014	Jap J Ophthalmol	1.676	14	1			1
Kim 2014b	2014	Jap J Ophthalmol	1.676	15	1			1
Kim 2014b	2014	Jap J Ophthalmol	1.676	16	1			1
Kim 2014b	2014	Jap J Ophthalmol	1.676	17	1			0
Kim 2014b	2014	Jap J Ophthalmol	1.676	18	0			0
Kim 2014b	2014	Jap J Ophthalmol	1.676	19	0			0
Kim 2014b	2014	Jap J Ophthalmol	1.676	20	1			1
Kim 2014b	2014	Jap J Ophthalmol	1.676	22	0			0
Kim 2014b	2014	Jap J Ophthalmol	1.676	23	1			1
Kim 2014b	2014	Jap J Ophthalmol	1.676	24	1			1
Kim 2014b	2014	Jap J Ophthalmol	1.676	25	0			0
Kim 2014b	2014	Jap J Ophthalmol	1.676	26	1			1
Kim 2014b	2014	Jap J Ophthalmol	1.676	27	0			0
Kim 2014b	2014	Jap J Ophthalmol	1.676	28	0			0
Kim 2014b	2014	Jap J Ophthalmol	1.676	29	0			0
Kim 2014b	2014	Jap J Ophthalmol	1.676	30	0			0
Kim 2014b	2014	Jap J Ophthalmol	1.676	10a	1			1
Kim 2014b	2014	Jap J Ophthalmol	1.676	10b	1			1
Kim 2014b	2014	Jap J Ophthalmol	1.676	12a	1			0
Kim 2014b	2014	Jap J Ophthalmol	1.676	12b	1			1
Kim 2014b	2014	Jap J Ophthalmol	1.676	13a	0			0
Kim 2014b	2014	Jap J Ophthalmol	1.676	13b	1			0
Kim 2014b	2014	Jap J Ophthalmol	1.676	21a	1			1
Kim 2014b	2014	Jap J Ophthalmol	1.676	21b	1			1
Kita 2013	2013	J Glaucoma	2.427	1	1			1
Kita 2013	2013	J Glaucoma	2.427	2	0			0
Kita 2013	2013	J Glaucoma	2.427	3	0			0
Kita 2013	2013	J Glaucoma	2.427	4	1			1
Kita 2013	2013	J Glaucoma	2.427	5	0			0
Kita 2013	2013	J Glaucoma	2.427	6	1			1
Kita 2013	2013	J Glaucoma	2.427	7	0			0
Kita 2013	2013	J Glaucoma	2.427	8	1			1
Kita 2013	2013	J Glaucoma	2.427	9	0			0
Kita 2013	2013	J Glaucoma	2.427	11	0			0
Kita 2013	2013	J Glaucoma	2.427	14	1			1
Kita 2013	2013	J Glaucoma	2.427	15	1			1
Kita 2013	2013	J Glaucoma	2.427	16	1			1
Kita 2013	2013	J Glaucoma	2.427	17	1			1
Kita 2013	2013	J Glaucoma	2.427	18	0			0
Kita 2013	2013	J Glaucoma	2.427	19	0			0
Kita 2013	2013	J Glaucoma	2.427	20	1			1
Kita 2013	2013	J Glaucoma	2.427	22	0			0
Kita 2013	2013	J Glaucoma	2.427	23	1			1
Kita 2013	2013	J Glaucoma	2.427	24	1			1
Kita 2013	2013	J Glaucoma	2.427	25	0			0
Kita 2013	2013	J Glaucoma	2.427	26	1			1
Kita 2013	2013	J Glaucoma	2.427	27	0			0
Kita 2013	2013	J Glaucoma	2.427	28	0			0
Kita 2013	2013	J Glaucoma	2.427	29	0			0
Kita 2013	2013	J Glaucoma	2.427	30	0			0
Kita 2013	2013	J Glaucoma	2.427	10a	1			1
Kita 2013	2013	J Glaucoma	2.427	10b	1			1
Kita 2013	2013	J Glaucoma	2.427	12a	1			1
Kita 2013	2013	J Glaucoma	2.427	12b	1			1
Kita 2013	2013	J Glaucoma	2.427	13a	0			0
Kita 2013	2013	J Glaucoma	2.427	13b	0			0
Kita 2013	2013	J Glaucoma	2.427	21a	1			1
Kita 2013	2013	J Glaucoma	2.427	21b	1			1
Koh 2014	2014	Curr Eye Res	1.639	1	1			1
Koh 2014	2014	Curr Eye Res	1.639	2	0			0
Koh 2014	2014	Curr Eye Res	1.639	3	0			0
Koh 2014	2014	Curr Eye Res	1.639	4	0			0
Koh 2014	2014	Curr Eye Res	1.639	5	0			0
Koh 2014	2014	Curr Eye Res	1.639	6	1			1
Koh 2014	2014	Curr Eye Res	1.639	7	0			0
Koh 2014	2014	Curr Eye Res	1.639	8	1			1
Koh 2014	2014	Curr Eye Res	1.639	9	1			1
Koh 2014	2014	Curr Eye Res	1.639	11	0			0
Koh 2014	2014	Curr Eye Res	1.639	14	1			1
Koh 2014	2014	Curr Eye Res	1.639	15	1			1
Koh 2014	2014	Curr Eye Res	1.639	16	1			1
Koh 2014	2014	Curr Eye Res	1.639	17	0			0
Koh 2014	2014	Curr Eye Res	1.639	18	0			0
Koh 2014	2014	Curr Eye Res	1.639	19	0			0
Koh 2014	2014	Curr Eye Res	1.639	20	1			1
Koh 2014	2014	Curr Eye Res	1.639	22	0			0
Koh 2014	2014	Curr Eye Res	1.639	23	1			1
Koh 2014	2014	Curr Eye Res	1.639	24	1			1
Koh 2014	2014	Curr Eye Res	1.639	25	0			0
Koh 2014	2014	Curr Eye Res	1.639	26	0			0
Koh 2014	2014	Curr Eye Res	1.639	27	0			0
Koh 2014	2014	Curr Eye Res	1.639	28	0			0
Koh 2014	2014	Curr Eye Res	1.639	29	0			0
Koh 2014	2014	Curr Eye Res	1.639	30	1			1
Koh 2014	2014	Curr Eye Res	1.639	10a	1			1
Koh 2014	2014	Curr Eye Res	1.639	10b	1			1
Koh 2014	2014	Curr Eye Res	1.639	12a	1			1
Koh 2014	2014	Curr Eye Res	1.639	12b	1			1
Koh 2014	2014	Curr Eye Res	1.639	13a	0			0
Koh 2014	2014	Curr Eye Res	1.639	13b	0			0
Koh 2014	2014	Curr Eye Res	1.639	21a	1			1
Koh 2014	2014	Curr Eye Res	1.639	21b	1			1
Kook 2005	2005	Ophthalmology	3.664	1	1			1
Kook 2005	2005	Ophthalmology	3.664	2	0			0
Kook 2005	2005	Ophthalmology	3.664	3	0			0
Kook 2005	2005	Ophthalmology	3.664	4	0			0
Kook 2005	2005	Ophthalmology	3.664	5	1			1
Kook 2005	2005	Ophthalmology	3.664	6	1			1
Kook 2005	2005	Ophthalmology	3.664	7	1			1
Kook 2005	2005	Ophthalmology	3.664	8	1			1
Kook 2005	2005	Ophthalmology	3.664	9	1			1
Kook 2005	2005	Ophthalmology	3.664	11	0			0
Kook 2005	2005	Ophthalmology	3.664	14	1			1
Kook 2005	2005	Ophthalmology	3.664	15	1			1
Kook 2005	2005	Ophthalmology	3.664	16	1			1
Kook 2005	2005	Ophthalmology	3.664	17	0			0
Kook 2005	2005	Ophthalmology	3.664	18	0			0
Kook 2005	2005	Ophthalmology	3.664	19	0			0
Kook 2005	2005	Ophthalmology	3.664	20	1			1
Kook 2005	2005	Ophthalmology	3.664	22	0			0
Kook 2005	2005	Ophthalmology	3.664	23	1			1
Kook 2005	2005	Ophthalmology	3.664	24	1			1
Kook 2005	2005	Ophthalmology	3.664	25	0			0
Kook 2005	2005	Ophthalmology	3.664	26	1			1
Kook 2005	2005	Ophthalmology	3.664	27	0			0
Kook 2005	2005	Ophthalmology	3.664	28	0			0
Kook 2005	2005	Ophthalmology	3.664	29	0			0
Kook 2005	2005	Ophthalmology	3.664	30	0			0
Kook 2005	2005	Ophthalmology	3.664	10a	1			1
Kook 2005	2005	Ophthalmology	3.664	10b	1			1
Kook 2005	2005	Ophthalmology	3.664	12a	1			1
Kook 2005	2005	Ophthalmology	3.664	12b	1			1
Kook 2005	2005	Ophthalmology	3.664	13a	0			0
Kook 2005	2005	Ophthalmology	3.664	13b	1			1
Kook 2005	2005	Ophthalmology	3.664	21a	1			1
Kook 2005	2005	Ophthalmology	3.664	21b	1			1
Kotowsky 2012	2012	BJO	2.725	1	1			1
Kotowsky 2012	2012	BJO	2.725	2	0			0
Kotowsky 2012	2012	BJO	2.725	3	0			0
Kotowsky 2012	2012	BJO	2.725	4	1			1
Kotowsky 2012	2012	BJO	2.725	5	1			1
Kotowsky 2012	2012	BJO	2.725	6	1			1
Kotowsky 2012	2012	BJO	2.725	7	1			1
Kotowsky 2012	2012	BJO	2.725	8	0			0
Kotowsky 2012	2012	BJO	2.725	9	0			0
Kotowsky 2012	2012	BJO	2.725	11	0			0
Kotowsky 2012	2012	BJO	2.725	14	1			1
Kotowsky 2012	2012	BJO	2.725	15	1			1
Kotowsky 2012	2012	BJO	2.725	16	1			1
Kotowsky 2012	2012	BJO	2.725	17	1			1
Kotowsky 2012	2012	BJO	2.725	18	0			0
Kotowsky 2012	2012	BJO	2.725	19	0			0
Kotowsky 2012	2012	BJO	2.725	20	0			0
Kotowsky 2012	2012	BJO	2.725	22	0			0
Kotowsky 2012	2012	BJO	2.725	23	1			1
Kotowsky 2012	2012	BJO	2.725	24	1			1
Kotowsky 2012	2012	BJO	2.725	25	0			0
Kotowsky 2012	2012	BJO	2.725	26	1			1
Kotowsky 2012	2012	BJO	2.725	27	0			0
Kotowsky 2012	2012	BJO	2.725	28	0			0
Kotowsky 2012	2012	BJO	2.725	29	0			0
Kotowsky 2012	2012	BJO	2.725	30	1			1
Kotowsky 2012	2012	BJO	2.725	10a	1			1
Kotowsky 2012	2012	BJO	2.725	10b	1			1
Kotowsky 2012	2012	BJO	2.725	12a	1			1
Kotowsky 2012	2012	BJO	2.725	12b	1			1
Kotowsky 2012	2012	BJO	2.725	13a	0			0
Kotowsky 2012	2012	BJO	2.725	13b	0			0
Kotowsky 2012	2012	BJO	2.725	21a	1			1
Kotowsky 2012	2012	BJO	2.725	21b	0			0
Kratz 2014	2014	Clin Exp Ophth	2.347	1	1			1
Kratz 2014	2014	Clin Exp Ophth	2.347	2	0			0
Kratz 2014	2014	Clin Exp Ophth	2.347	3	0			0
Kratz 2014	2014	Clin Exp Ophth	2.347	4	0			0
Kratz 2014	2014	Clin Exp Ophth	2.347	5	1			1
Kratz 2014	2014	Clin Exp Ophth	2.347	6	1			1
Kratz 2014	2014	Clin Exp Ophth	2.347	7	0			0
Kratz 2014	2014	Clin Exp Ophth	2.347	8	1			1
Kratz 2014	2014	Clin Exp Ophth	2.347	9	0			0
Kratz 2014	2014	Clin Exp Ophth	2.347	11	0			0
Kratz 2014	2014	Clin Exp Ophth	2.347	14	1			1
Kratz 2014	2014	Clin Exp Ophth	2.347	15	1			1
Kratz 2014	2014	Clin Exp Ophth	2.347	16	1			1
Kratz 2014	2014	Clin Exp Ophth	2.347	17	0			0
Kratz 2014	2014	Clin Exp Ophth	2.347	18	0			0
Kratz 2014	2014	Clin Exp Ophth	2.347	19	0			0
Kratz 2014	2014	Clin Exp Ophth	2.347	20	0			0
Kratz 2014	2014	Clin Exp Ophth	2.347	22	0			0
Kratz 2014	2014	Clin Exp Ophth	2.347	23	1			1
Kratz 2014	2014	Clin Exp Ophth	2.347	24	1			1
Kratz 2014	2014	Clin Exp Ophth	2.347	25	0			0
Kratz 2014	2014	Clin Exp Ophth	2.347	26	0			0
Kratz 2014	2014	Clin Exp Ophth	2.347	27	0			0
Kratz 2014	2014	Clin Exp Ophth	2.347	28	0			0
Kratz 2014	2014	Clin Exp Ophth	2.347	29	0			0
Kratz 2014	2014	Clin Exp Ophth	2.347	30	1			1
Kratz 2014	2014	Clin Exp Ophth	2.347	10a	1			1
Kratz 2014	2014	Clin Exp Ophth	2.347	10b	1			1
Kratz 2014	2014	Clin Exp Ophth	2.347	12a	1			1
Kratz 2014	2014	Clin Exp Ophth	2.347	12b	1			1
Kratz 2014	2014	Clin Exp Ophth	2.347	13a	0			0
Kratz 2014	2014	Clin Exp Ophth	2.347	13b	1			1
Kratz 2014	2014	Clin Exp Ophth	2.347	21a	1			1
Kratz 2014	2014	Clin Exp Ophth	2.347	21b	0			0
Lee 2010	2010	Jap J Ophthalmol	1.054	1	1			1
Lee 2010	2010	Jap J Ophthalmol	1.054	2	0			0
Lee 2010	2010	Jap J Ophthalmol	1.054	3	0			0
Lee 2010	2010	Jap J Ophthalmol	1.054	4	0			0
Lee 2010	2010	Jap J Ophthalmol	1.054	5	1			1
Lee 2010	2010	Jap J Ophthalmol	1.054	6	1			1
Lee 2010	2010	Jap J Ophthalmol	1.054	7	0			0
Lee 2010	2010	Jap J Ophthalmol	1.054	8	1			1
Lee 2010	2010	Jap J Ophthalmol	1.054	9	0			0
Lee 2010	2010	Jap J Ophthalmol	1.054	11	1			1
Lee 2010	2010	Jap J Ophthalmol	1.054	14	1			1
Lee 2010	2010	Jap J Ophthalmol	1.054	15	1			1
Lee 2010	2010	Jap J Ophthalmol	1.054	16	1			1
Lee 2010	2010	Jap J Ophthalmol	1.054	17	0			0
Lee 2010	2010	Jap J Ophthalmol	1.054	18	0			0
Lee 2010	2010	Jap J Ophthalmol	1.054	19	0			0
Lee 2010	2010	Jap J Ophthalmol	1.054	20	1			1
Lee 2010	2010	Jap J Ophthalmol	1.054	22	1			1
Lee 2010	2010	Jap J Ophthalmol	1.054	23	1			1
Lee 2010	2010	Jap J Ophthalmol	1.054	24	1			1
Lee 2010	2010	Jap J Ophthalmol	1.054	25	0			0
Lee 2010	2010	Jap J Ophthalmol	1.054	26	1			1
Lee 2010	2010	Jap J Ophthalmol	1.054	27	0			0
Lee 2010	2010	Jap J Ophthalmol	1.054	28	0			0
Lee 2010	2010	Jap J Ophthalmol	1.054	29	0			0
Lee 2010	2010	Jap J Ophthalmol	1.054	30	0			0
Lee 2010	2010	Jap J Ophthalmol	1.054	10a	1			1
Lee 2010	2010	Jap J Ophthalmol	1.054	10b	1			1
Lee 2010	2010	Jap J Ophthalmol	1.054	12a	1			1
Lee 2010	2010	Jap J Ophthalmol	1.054	12b	1			1
Lee 2010	2010	Jap J Ophthalmol	1.054	13a	0			0
Lee 2010	2010	Jap J Ophthalmol	1.054	13b	0			0
Lee 2010	2010	Jap J Ophthalmol	1.054	21a	1			1
Lee 2010	2010	Jap J Ophthalmol	1.054	21b	1			1
Leite 2011	2011	Ophthalmology	5.454	1	1			1
Leite 2011	2011	Ophthalmology	5.454	2	0			0
Leite 2011	2011	Ophthalmology	5.454	3	0			0
Leite 2011	2011	Ophthalmology	5.454	4	0			0
Leite 2011	2011	Ophthalmology	5.454	5	0			0
Leite 2011	2011	Ophthalmology	5.454	6	1			1
Leite 2011	2011	Ophthalmology	5.454	7	1			1
Leite 2011	2011	Ophthalmology	5.454	8	0			0
Leite 2011	2011	Ophthalmology	5.454	9	0			0
Leite 2011	2011	Ophthalmology	5.454	11	1			1
Leite 2011	2011	Ophthalmology	5.454	14	1			1
Leite 2011	2011	Ophthalmology	5.454	15	1			1
Leite 2011	2011	Ophthalmology	5.454	16	1			1
Leite 2011	2011	Ophthalmology	5.454	17	0			0
Leite 2011	2011	Ophthalmology	5.454	18	0			0
Leite 2011	2011	Ophthalmology	5.454	19	0			0
Leite 2011	2011	Ophthalmology	5.454	20	0			0
Leite 2011	2011	Ophthalmology	5.454	22	0			0
Leite 2011	2011	Ophthalmology	5.454	23	1			1
Leite 2011	2011	Ophthalmology	5.454	24	1			1
Leite 2011	2011	Ophthalmology	5.454	25	0			0
Leite 2011	2011	Ophthalmology	5.454	26	1			1
Leite 2011	2011	Ophthalmology	5.454	27	0			0
Leite 2011	2011	Ophthalmology	5.454	28	0			0
Leite 2011	2011	Ophthalmology	5.454	29	0			0
Leite 2011	2011	Ophthalmology	5.454	30	0			0
Leite 2011	2011	Ophthalmology	5.454	10a	1			1
Leite 2011	2011	Ophthalmology	5.454	10b	1			1
Leite 2011	2011	Ophthalmology	5.454	12a	1			1
Leite 2011	2011	Ophthalmology	5.454	12b	1			1
Leite 2011	2011	Ophthalmology	5.454	13a	0			0
Leite 2011	2011	Ophthalmology	5.454	13b	1			1
Leite 2011	2011	Ophthalmology	5.454	21a	1			1
Leite 2011	2011	Ophthalmology	5.454	21b	0			0
Leung 2010	2010	Ophthalmology	5.017	1	1			1
Leung 2010	2010	Ophthalmology	5.017	2	0			0
Leung 2010	2010	Ophthalmology	5.017	3	0			0
Leung 2010	2010	Ophthalmology	5.017	4	1			1
Leung 2010	2010	Ophthalmology	5.017	5	1			1
Leung 2010	2010	Ophthalmology	5.017	6	1			1
Leung 2010	2010	Ophthalmology	5.017	7	0			0
Leung 2010	2010	Ophthalmology	5.017	8	1			1
Leung 2010	2010	Ophthalmology	5.017	9	1			1
Leung 2010	2010	Ophthalmology	5.017	11	1			1
Leung 2010	2010	Ophthalmology	5.017	14	1			1
Leung 2010	2010	Ophthalmology	5.017	15	1			1
Leung 2010	2010	Ophthalmology	5.017	16	1			1
Leung 2010	2010	Ophthalmology	5.017	17	0			0
Leung 2010	2010	Ophthalmology	5.017	18	1			1
Leung 2010	2010	Ophthalmology	5.017	19	0			0
Leung 2010	2010	Ophthalmology	5.017	20	0			0
Leung 2010	2010	Ophthalmology	5.017	22	1			1
Leung 2010	2010	Ophthalmology	5.017	23	1			1
Leung 2010	2010	Ophthalmology	5.017	24	1			1
Leung 2010	2010	Ophthalmology	5.017	25	0			0
Leung 2010	2010	Ophthalmology	5.017	26	1			1
Leung 2010	2010	Ophthalmology	5.017	27	0			0
Leung 2010	2010	Ophthalmology	5.017	28	0			0
Leung 2010	2010	Ophthalmology	5.017	29	0			0
Leung 2010	2010	Ophthalmology	5.017	30	0			0
Leung 2010	2010	Ophthalmology	5.017	10a	1			1
Leung 2010	2010	Ophthalmology	5.017	10b	1			1
Leung 2010	2010	Ophthalmology	5.017	12a	1			1
Leung 2010	2010	Ophthalmology	5.017	12b	1			1
Leung 2010	2010	Ophthalmology	5.017	13a	0			0
Leung 2010	2010	Ophthalmology	5.017	13b	1			1
Leung 2010	2010	Ophthalmology	5.017	21a	1			1
Leung 2010	2010	Ophthalmology	5.017	21b	0			0
Lisboa 2013	2013	IOVS	3.661	1	1			1
Lisboa 2013	2013	IOVS	3.661	2	0			0
Lisboa 2013	2013	IOVS	3.661	3	1			1
Lisboa 2013	2013	IOVS	3.661	4	0			0
Lisboa 2013	2013	IOVS	3.661	5	1			1
Lisboa 2013	2013	IOVS	3.661	6	1			1
Lisboa 2013	2013	IOVS	3.661	7	1			1
Lisboa 2013	2013	IOVS	3.661	8	1			1
Lisboa 2013	2013	IOVS	3.661	9	0			0
Lisboa 2013	2013	IOVS	3.661	11	1			1
Lisboa 2013	2013	IOVS	3.661	14	1			1
Lisboa 2013	2013	IOVS	3.661	15	1			1
Lisboa 2013	2013	IOVS	3.661	16	1			1
Lisboa 2013	2013	IOVS	3.661	17	0			0
Lisboa 2013	2013	IOVS	3.661	18	0			0
Lisboa 2013	2013	IOVS	3.661	19	0			0
Lisboa 2013	2013	IOVS	3.661	20	0			0
Lisboa 2013	2013	IOVS	3.661	22	1			1
Lisboa 2013	2013	IOVS	3.661	23	1			1
Lisboa 2013	2013	IOVS	3.661	24	1			1
Lisboa 2013	2013	IOVS	3.661	25	0			0
Lisboa 2013	2013	IOVS	3.661	26	1			1
Lisboa 2013	2013	IOVS	3.661	27	0			0
Lisboa 2013	2013	IOVS	3.661	28	1			1
Lisboa 2013	2013	IOVS	3.661	29	1			1
Lisboa 2013	2013	IOVS	3.661	30	0			0
Lisboa 2013	2013	IOVS	3.661	10a	1			1
[truncated: 1,605 more rows]
